# Supplementary material for: Biochemical changes in Robinia pseudoacacia leaflets in dependence of leaf mining, plant age and location
Source: BMC Plant Biol. 2026 Feb 14;26:387. doi: 10.1186/s12870-026-08364-6 (PMC12931043; doi:10.1186/s12870-026-08364-6)
Supplement: Supplementary file 2 — Supplementary Material 2. [file 12870_2026_8364_MOESM2_ESM.xlsx]

## Sheet: README
	explanation
Location	BotG: Botanical Garden; May: Mayorka; MonIs: Monastyrsky Island; LomFP: Lomyvsky Forest-Park
Tree_age	age of the trees with Y: < 10 years; I: 10-25 years; O: > 25 years
Herbivory	U: uninfested; P: infested with Parectopa robiniella; M: infested with Macrosaccus robiniella
Tree_ID	individual tree identification number
Sample_number	individual sample identification number
Sample_code	code with location, tree age, herbivory, tree ID and sample number
N_percent	leaf N content in %
C_percent	leaf C content in %
Sample_name_LCMS	sample name in LC-MS measurement
Feature_Xmin_Ymz	metabolic feature with retention time X and mass-to-charge ratio Y, measured per LC-MS
Fold changes	log2-scaled fold changes for metabolic features, which were modulated by herbivory in at least one group (tree age * location * herbivory group)

## Sheet: C and N data
Location	Tree_age	Herbivory	Tree_ID	Sample_number	Sample_code	N_percent	C_percent
BotG	Y	U	1	21	BotG_Y_U_1_21	2.62	41.04
BotG	Y	U	2	22	BotG_Y_U_2_22	2.37	43.71
BotG	Y	U	3	23	BotG_Y_U_3_23	2.65	42.93
BotG	Y	U	4	24	BotG_Y_U_4_24	3.11	43.22
BotG	Y	U	5	25	BotG_Y_U_5_25	2.73	45.32
BotG	Y	U	6	26	BotG_Y_U_6_26	3.07	43.8
BotG	Y	U	7	27	BotG_Y_U_7_27	2.34	42.41
BotG	Y	U	8	28	BotG_Y_U_8_28	3.03	42.06
BotG	Y	U	9	29	BotG_Y_U_9_29	2.58	41.44
BotG	Y	U	10	30	BotG_Y_U_10_30	2.74	42.33
BotG	Y	P	1	31	BotG_Y_P_1_31	2.89	41.23
BotG	Y	P	2	32	BotG_Y_P_2_32	3.18	44.14
BotG	Y	P	3	33	BotG_Y_P_3_33	2.91	44
BotG	Y	P	4	34	BotG_Y_P_4_34	2.57	45.07
BotG	Y	P	5	35	BotG_Y_P_5_35	2.76	42.7
BotG	Y	P	6	36	BotG_Y_P_6_36	3.37	44.12
BotG	Y	P	7	37	BotG_Y_P_7_37	3.04	42.11
BotG	Y	P	8	38	BotG_Y_P_8_38	2.36	44.11
BotG	Y	P	9	39	BotG_Y_P_9_39	3.34	44.32
BotG	Y	P	10	40	BotG_Y_P_10_40	2.94	47.09
BotG	Y	M	1	41	BotG_Y_M_1_41	3.18	43.53
BotG	Y	M	2	42	BotG_Y_M_2_42	2.62	43.14
BotG	Y	M	3	43	BotG_Y_M_3_43	3.1	43.92
BotG	Y	M	4	44	BotG_Y_M_4_44	2.93	43.5
BotG	Y	M	5	45	BotG_Y_M_5_45	3.2	44.97
BotG	Y	M	6	46	BotG_Y_M_6_46	2.91	41.39
BotG	Y	M	7	47	BotG_Y_M_7_47	3.16	44.01
BotG	Y	M	8	48	BotG_Y_M_8_48	2.77	42.65
BotG	Y	M	9	49	BotG_Y_M_9_49	3.16	43.53
BotG	Y	M	10	50	BotG_Y_M_10_50	3.34	44.91
BotG	I	U	11	51	BotG_I_U_11_51	3.46	47.27
BotG	I	U	12	52	BotG_I_U_12_52	2.73	39.9
BotG	I	U	13	53	BotG_I_U_13_53	3.74	41.67
BotG	I	U	14	54	BotG_I_U_14_54	2.8	41.78
BotG	I	U	15	55	BotG_I_U_15_55	3.47	47.06
BotG	I	U	16	56	BotG_I_U_16_56	2.59	43.19
BotG	I	U	17	57	BotG_I_U_17_57	2.98	43.5
BotG	I	U	18	58	BotG_I_U_18_58	2.81	46.07
BotG	I	U	19	59	BotG_I_U_19_59	3.41	46.23
BotG	I	U	20	60	BotG_I_U_20_60	2.51	43.17
BotG	I	P	11	61	BotG_I_P_11_61	2.44	43.2
BotG	I	P	12	62	BotG_I_P_12_62	3.26	47.26
BotG	I	P	13	63	BotG_I_P_13_63	3.17	45.99
BotG	I	P	14	64	BotG_I_P_14_64	2.74	43.98
BotG	I	P	15	65	BotG_I_P_15_65	2.94	44.48
BotG	I	P	16	66	BotG_I_P_16_66	3.35	43.47
BotG	I	P	17	67	BotG_I_P_17_67	4.24	43.96
BotG	I	P	18	68	BotG_I_P_18_68	4.81	44.57
BotG	I	P	19	69	BotG_I_P_19_69	4.85	45.76
BotG	I	P	20	70	BotG_I_P_20_70	4.71	47.98
BotG	I	M	11	71	BotG_I_M_11_71	2.35	42.25
BotG	I	M	12	72	BotG_I_M_12_72	3.77	45.85
BotG	I	M	13	73	BotG_I_M_13_73	2.21	42.12
BotG	I	M	14	74	BotG_I_M_14_74	3.15	42.94
BotG	I	M	15	75	BotG_I_M_15_75	2.53	41.5
BotG	I	M	16	76	BotG_I_M_16_76	3.46	45.81
BotG	I	M	17	77	BotG_I_M_17_77	2.5	46.64
BotG	I	M	18	78	BotG_I_M_18_78	3.13	42.89
BotG	I	M	19	79	BotG_I_M_19_79	3.35	45.57
BotG	I	M	20	80	BotG_I_M_20_80	3.13	44.76
BotG	O	U	21	81	BotG_O_U_21_81	3.33	42.93
BotG	O	U	22	82	BotG_O_U_22_82	3.19	43.58
BotG	O	U	23	83	BotG_O_U_23_83	2.24	41.81
BotG	O	U	24	84	BotG_O_U_24_84	2.59	42.44
BotG	O	U	25	85	BotG_O_U_25_85	2.77	41.52
BotG	O	U	26	86	BotG_O_U_26_86	2.69	40.79
BotG	O	U	27	87	BotG_O_U_27_87	2.97	43.29
BotG	O	U	28	88	BotG_O_U_28_88	2.96	45
BotG	O	U	29	89	BotG_O_U_29_89	3	44.96
BotG	O	U	30	90	BotG_O_U_30_90	3.2	43.63
BotG	O	P	21	91	BotG_O_P_21_91	3.14	44.01
BotG	O	P	22	92	BotG_O_P_22_92	2.56	42.17
BotG	O	P	23	93	BotG_O_P_23_93	3.44	44.91
BotG	O	P	24	94	BotG_O_P_24_94	2.98	47.28
BotG	O	P	25	95	BotG_O_P_25_95	3.07	45.34
BotG	O	P	26	96	BotG_O_P_26_96	2.88	42.83
BotG	O	P	27	97	BotG_O_P_27_97	2.98	47.26
BotG	O	P	28	98	BotG_O_P_28_98	2.83	45.63
BotG	O	P	29	99	BotG_O_P_29_99	2.15	41.2
BotG	O	P	30	100	BotG_O_P_30_100	2.84	45.15
BotG	O	M	21	101	BotG_O_M_21_101	3.1	44.32
BotG	O	M	22	102	BotG_O_M_22_102	3.09	44.38
BotG	O	M	23	103	BotG_O_M_23_103	2.76	45.71
BotG	O	M	24	104	BotG_O_M_24_104	2.97	43.75
BotG	O	M	25	105	BotG_O_M_25_105	2.77	47.24
BotG	O	M	26	106	BotG_O_M_26_106	2.9	42.38
BotG	O	M	27	107	BotG_O_M_27_107	2.39	42.88
BotG	O	M	28	108	BotG_O_M_28_108	3.59	48.59
BotG	O	M	29	109	BotG_O_M_29_109	2.72	44.67
BotG	O	M	30	110	BotG_O_M_30_110	2.72	46.79
May	Y	U	31	1	May_Y_U_31_1	2.55	41.88
May	Y	U	32	2	May_Y_U_32_2	2.69	45.91
May	Y	U	33	3	May_Y_U_33_3	3.24	44.3
May	Y	U	34	4	May_Y_U_34_4	3.25	45.51
May	Y	U	35	5	May_Y_U_35_5	2.43	39.78
May	Y	U	36	6	May_Y_U_36_6	2.56	43.16
May	Y	U	37	7	May_Y_U_37_7	2.18	41.43
May	Y	U	38	8	May_Y_U_38_8	2	40.04
May	Y	U	39	9	May_Y_U_39_9	2.03	40.46
May	Y	U	40	10	May_Y_U_40_10	2.14	42.72
May	Y	P	31	11	May_Y_P_31_11	1.91	39.81
May	Y	P	32	12	May_Y_P_32_12	2.64	41.64
May	Y	P	33	13	May_Y_P_33_13	2.76	42.95
May	Y	P	34	14	May_Y_P_34_14	2.54	43.35
May	Y	P	35	15	May_Y_P_35_15	2.83	46.42
May	Y	P	36	16	May_Y_P_36_16	2.46	43.96
May	Y	P	37	17	May_Y_P_37_17	2.39	43.92
May	Y	P	38	18	May_Y_P_38_18	3.02	45.02
May	Y	P	39	19	May_Y_P_39_19	3.82	48.71
May	Y	P	40	20	May_Y_P_40_20	2.24	42.78
MonIs	Y	U	51	151	MonIs_Y_U_51_151	3.55	49.82
MonIs	Y	U	51	152	MonIs_Y_U_51_152	2.26	47.97
MonIs	Y	U	52	153	MonIs_Y_U_52_153	2.54	49.31
MonIs	Y	U	52	154	MonIs_Y_U_52_154	3.81	46.98
MonIs	Y	U	53	155	MonIs_Y_U_53_155	3.01	45.13
MonIs	Y	U	53	156	MonIs_Y_U_53_156	3.64	44.52
MonIs	Y	U	54	157	MonIs_Y_U_54_157	2.15	45.07
MonIs	Y	U	54	158	MonIs_Y_U_54_158	3.32	47.64
MonIs	Y	U	55	159	MonIs_Y_U_55_159	2.83	47.58
MonIs	Y	U	55	160	MonIs_Y_U_55_160	3.22	46.78
MonIs	Y	P	51	141	MonIs_Y_P_51_141	2.52	48.31
MonIs	Y	P	51	142	MonIs_Y_P_51_142	2.94	46.79
MonIs	Y	P	52	143	MonIs_Y_P_52_143	2.76	44.63
MonIs	Y	P	52	144	MonIs_Y_P_52_144	2.2	44.16
MonIs	Y	P	53	145	MonIs_Y_P_53_145	3.19	45.79
MonIs	Y	P	53	146	MonIs_Y_P_53_146	3.24	46.87
MonIs	Y	P	54	147	MonIs_Y_P_54_147	3.55	47.36
MonIs	Y	P	54	148	MonIs_Y_P_54_148	2.45	43.82
MonIs	Y	P	55	149	MonIs_Y_P_55_149	3.03	45.72
MonIs	Y	P	55	150	MonIs_Y_P_55_150	3.29	43.84
LomFP	Y	U	41	111	LomFP_Y_U_41_111	3.47	47.56
LomFP	Y	U	42	112	LomFP_Y_U_42_112	2.44	42.81
LomFP	Y	U	43	113	LomFP_Y_U_43_113	2.38	47.14
LomFP	Y	U	44	114	LomFP_Y_U_44_114	2.88	44.4
LomFP	Y	U	45	115	LomFP_Y_U_45_115	3.69	47.31
LomFP	Y	U	46	116	LomFP_Y_U_46_116	3.8	45.64
LomFP	Y	U	47	117	LomFP_Y_U_47_117	3.08	42.11
LomFP	Y	U	48	118	LomFP_Y_U_48_118	2.69	45.14
LomFP	Y	U	49	119	LomFP_Y_U_49_119	3.51	46.17
LomFP	Y	U	50	120	LomFP_Y_U_50_120	3.83	45.99
LomFP	Y	P	41	121	LomFP_Y_P_41_121	3.68	44.46
LomFP	Y	P	42	122	LomFP_Y_P_42_122	3.64	47.6
LomFP	Y	P	43	123	LomFP_Y_P_43_123	2.7	45.01
LomFP	Y	P	44	124	LomFP_Y_P_44_124	3.64	47.1
LomFP	Y	P	45	125	LomFP_Y_P_45_125	3.7	45.86
LomFP	Y	P	46	126	LomFP_Y_P_46_126	3.51	45.68
LomFP	Y	P	47	127	LomFP_Y_P_47_127	2.74	43.33
LomFP	Y	P	48	128	LomFP_Y_P_48_128	2.53	44.3
LomFP	Y	P	49	129	LomFP_Y_P_49_129	2.73	45.5
LomFP	Y	P	50	130	LomFP_Y_P_50_130	2.87	43.64
LomFP	Y	M	41	131	LomFP_Y_M_41_131	2.26	42.66
LomFP	Y	M	42	132	LomFP_Y_M_42_132	2.84	44.46
LomFP	Y	M	43	133	LomFP_Y_M_43_133	3.56	46.37
LomFP	Y	M	44	134	LomFP_Y_M_44_134	3.06	44.69
LomFP	Y	M	45	135	LomFP_Y_M_45_135	3.15	43.67
LomFP	Y	M	46	136	LomFP_Y_M_46_136	2.46	41.64
LomFP	Y	M	47	137	LomFP_Y_M_47_137	3.79	44.66
LomFP	Y	M	48	138	LomFP_Y_M_48_138	3.4	44.84
LomFP	Y	M	49	139	LomFP_Y_M_49_139	3.54	46.58
LomFP	Y	M	50	140	LomFP_Y_M_50_140	3.36	47.93

## Sheet: Metabolic features
Sample_name_LCMS	Location	Tree_age	Herbivory	Tree_ID	Sample_number	Sample_code	Feature_1.25min_130.05076mz	Feature_1.25min_159.04105mz	Feature_1.25min_147.02987mz	Feature_1.26min_142.05073mz	Feature_1.26min_133.05057mz	Feature_1.26min_207.05085mz	Feature_1.27min_111.00826mz	Feature_1.27min_130.05077mz	Feature_1.27min_191.01977mz	Feature_1.27min_133.01422mz	Feature_1.28min_289.93658mz	Feature_1.28min_312.09484mz	Feature_1.28min_103.0028mz	Feature_1.28min_327.1295mz	Feature_1.28min_281.12434mz	Feature_1.29min_149.04554mz	Feature_1.29min_505.17675mz	Feature_1.29min_323.09847mz	Feature_1.29min_209.06615mz	Feature_1.29min_265.09299mz	Feature_1.3min_142.05097mz	Feature_1.3min_307.10397mz	Feature_1.31min_431.25081mz	Feature_1.31min_240.13551mz	Feature_1.31min_198.93613mz	Feature_1.31min_265.09288mz	Feature_1.32min_353.10893mz	Feature_1.33min_100.03954mz	Feature_1.34min_205.03532mz	Feature_1.34min_170.94131mz	Feature_1.34min_96.95936mz	Feature_1.36min_325.11391mz	Feature_1.37min_410.13122mz	Feature_1.37min_513.14625mz	Feature_1.37min_317.0891mz	Feature_1.37min_421.13542mz	Feature_1.39min_410.13045mz	Feature_1.4min_161.04553mz	Feature_1.4min_371.11949mz	Feature_1.4min_179.05656mz	Feature_1.42min_327.07215mz	Feature_1.42min_334.11426mz	Feature_1.42min_322.11425mz
B_Y_U_1_21_3215	BotG	Y	U	1	21	BotG_Y_U_1_21	0	0	0	0	0	0	0	0	0	0.00227892	0	0	0	0	0	0	0	0	0	0	0	0	0	0	0.00381533	0	0.00157753	0	0	0	0	0.00185709	0	0	0	0	0	0.00230513	0	0	0	0	0
B_Y_U_2_22_3105	BotG	Y	U	2	22	BotG_Y_U_2_22	0	0	0	0	0	0	0.00114893	0	0.00601818	0	0.00127695	0	0.00110844	0	0	0	0	0	0	0	0	0	0	0	0	0	0	0	0	0	0	0	0	0	0	0	0	0	0	0	0	0	0
B_Y_U_3_23_3249	BotG	Y	U	3	23	BotG_Y_U_3_23	0	0	0	0	0	0	0	0	0.00440957	0.00154409	0.000934582	0	0	0	0	0	0	0	0	0	0	0	0	0	0	0	0	0	0	0	0	0	0	0	0	0	0	0	0	0	0	0	0
B_Y_U_5_25_3233	BotG	Y	U	5	25	BotG_Y_U_5_25	0	0	0	0	0	0	0.00131406	0	0.00911678	0.00153104	0.00139784	0	0	0	0	0	0	0.000749766	0	0	0.000973191	0	0	0	0	0.0011515	0.000920199	0	0	0	0.00100542	0.000728282	0	0	0	0	0	0.00078199	0	0	0	0	0
B_Y_U_6_26_3109	BotG	Y	U	6	26	BotG_Y_U_6_26	0	0	0	0	0	0	0	0	0	0	0	0	0	0	0	0	0	0	0	0	0	0	0	0	0	0	0	0	0	0	0	0	0	0	0	0	0	0	0	0	0	0	0
B_Y_U_7_27_3195	BotG	Y	U	7	27	BotG_Y_U_7_27	0	0	0	0	0	0	0	0	0.00190842	0.0011373	0	0	0.00118791	0	0	0	0	0	0	0	0	0	0	0	0	0.00121376	0	0	0	0	0.00198596	0.00162194	0	0	0	0	0	0	0	0	0	0	0
B_Y_U_8_28_3220	BotG	Y	U	8	28	BotG_Y_U_8_28	0	0	0	0	0	0.000358141	0.000372241	0	0.00249148	0.000584447	0	0	0.000733203	0	0	0.000523112	0	0	0	0	0.000359199	0	0	0	0	0	0	0	0	0	0.000853406	0	0	0	0	0	0	0.000381054	0	0	0	0	0
B_Y_U_10_30_3265	BotG	Y	U	10	30	BotG_Y_U_10_30	0	0	0	0	0	0	0	0	0.00331867	0.00178945	0.000794004	0	0	0	0	0	0	0	0	0	0	0	0	0	0	0.000858276	0	0	0	0	0.000820653	0	0	0	0	0	0	0	0	0	0	0	0
B_Y_P_1_31_3199	BotG	Y	P	1	31	BotG_Y_P_1_31	0	0	0	0	0	0	0.00110792	0	0.00730403	0.00121864	0.00111416	0	0	0	0	0	0	0	0	0	0.0013122	0	0	0	0	0.000857647	0.0011282	0	0	0	0.0010323	0.000788256	0	0	0	0	0	0.00111026	0	0	0	0	0
B_Y_P_2_32_3183	BotG	Y	P	2	32	BotG_Y_P_2_32	0	0	0	0	0	0	0.000856105	0	0.00723538	0.000919394	0.000998335	0	0.000881965	0.000762192	0	0	0	0	0	0	0.00106707	0	0	0	0	0.000698903	0.00110858	0	0	0	0.00155569	0	0	0	0	0	0	0	0	0	0	0	0
B_Y_P_3_33_3201	BotG	Y	P	3	33	BotG_Y_P_3_33	0	0	0	0	0	0	0.000882796	0	0.00621124	0.00147185	0.000940594	0	0.00141168	0	0	0.000926342	0	0.00142356	0	0	0.00160724	0	0	0	0	0.0014671	0.00180439	0	0	0	0.00123987	0.00110686	0	0	0	0	0	0.00106331	0	0	0	0	0
B_Y_P_4_34_3110	BotG	Y	P	4	34	BotG_Y_P_4_34	0	0	0	0	0	0	0	0	0.00392254	0	0	0	0	0	0	0	0	0	0	0	0	0	0	0	0	0	0	0	0	0	0	0	0	0	0	0	0	0	0	0	0	0	0
B_Y_P_5_35_3247	BotG	Y	P	5	35	BotG_Y_P_5_35	0	0	0	0	0	0	0	0	0.00179628	0.00280989	0	0	0	0.00204131	0	0	0	0.00235685	0	0	0	0	0	0	0	0.0025631	0.00212769	0	0	0	0.00178747	0.00177513	0	0	0	0	0	0	0	0	0	0	0
B_Y_P_6_36_3188	BotG	Y	P	6	36	BotG_Y_P_6_36	0	0	0	0	0	0	0	0	0.00529673	0.0022076	0	0	0	0	0	0	0	0	0	0	0	0	0	0	0	0.00237974	0.00293401	0	0	0	0.00288861	0.00190115	0	0	0	0	0	0	0	0	0	0	0
B_Y_P_7_37_3227	BotG	Y	P	7	37	BotG_Y_P_7_37	0	0	0	0	0	0	0	0	0.00593044	0	0.00146923	0	0	0	0	0	0	0	0	0	0.00140261	0	0	0	0	0	0.00125152	0	0	0	0	0	0	0	0	0	0	0	0	0	0	0	0
B_Y_P_9_39_3214	BotG	Y	P	9	39	BotG_Y_P_9_39	0	0	0	0	0	0	0	0	0.002863	0.00112187	0	0	0	0	0	0	0	0.000865796	0	0	0.000858458	0	0	0	0	0.000875334	0.00116442	0	0	0	0.00103895	0.000848186	0	0	0	0	0	0.00109472	0	0	0	0	0
B_Y_P_10_40_3161	BotG	Y	P	10	40	BotG_Y_P_10_40	0	0	0	0	0	0	0	0	0.00203993	0.00319563	0	0	0	0	0	0	0	0.00108029	0	0	0	0	0	0	0	0	0.00134699	0	0	0	0	0.00190023	0	0	0	0	0	0.00386793	0	0	0	0	0
B_Y_M_1_41_3218	BotG	Y	M	1	41	BotG_Y_M_1_41	0	0	0	0	0	0	0	0	0.00226733	0	0	0	0	0	0	0	0	0	0	0	0	0	0	0	0	0	0	0	0	0	0	0	0	0	0	0	0	0	0	0	0	0	0
B_Y_M_2_42_3208	BotG	Y	M	2	42	BotG_Y_M_2_42	0	0	0	0	0	0	0	0	0.00311385	0.00216517	0.00075767	0	0	0	0	0	0	0.00106074	0	0	0.000780224	0	0	0	0	0	0.00122566	0	0	0	0.000761899	0.00130601	0	0	0	0	0	0.00321464	0	0	0	0	0
B_Y_M_4_44_3264	BotG	Y	M	4	44	BotG_Y_M_4_44	0	0	0	0	0	0	0	0	0.00503584	0.00137486	0.00113791	0	0.00117724	0	0	0.00103021	0	0	0	0.00119504	0.0012428	0	0	0	0	0	0.00140483	0	0	0	0	0	0	0	0	0	0	0	0	0	0	0	0
B_Y_M_5_45_3111	BotG	Y	M	5	45	BotG_Y_M_5_45	0	0	0	0	0	0	0	0	0	0.00141484	0	0	0	0	0	0	0	0.00125483	0	0.0014377	0	0	0	0	0	0	0.00147499	0	0	0	0	0	0	0	0	0	0	0	0	0	0	0	0
B_Y_M_6_46_3250	BotG	Y	M	6	46	BotG_Y_M_6_46	0	0	0	0	0	0	0	0	0.00561935	0.00162234	0.00117074	0	0.00145538	0.0010601	0	0	0.00117677	0.00149259	0	0	0.00137391	0	0	0	0	0.00180841	0.00197839	0	0	0	0	0	0	0.00101987	0	0	0	0	0	0	0	0	0
B_Y_M_7_47_3171	BotG	Y	M	7	47	BotG_Y_M_7_47	0	0	0	0	0	0	0	0	0.00193506	0.00310618	0	0	0	0	0	0	0	0.00134465	0	0	0	0	0	0	0	0	0.00183036	0	0	0	0.00132623	0.00237908	0	0	0	0	0	0.0040485	0	0	0	0	0
B_Y_M_8_48_3260	BotG	Y	M	8	48	BotG_Y_M_8_48	0	0	0	0	0	0	0	0	0	0.00200224	0	0	0	0	0	0	0	0	0	0	0	0	0	0	0	0	0	0	0	0	0	0	0	0	0	0	0	0.00229819	0	0	0	0	0
B_Y_M_9_49_3101	BotG	Y	M	9	49	BotG_Y_M_9_49	0	0	0	0	0	0	0	0	0.00340974	0	0	0	0	0	0	0	0	0	0	0	0	0	0	0	0	0.00174497	0.00176724	0	0	0	0	0	0	0	0	0	0	0	0	0	0	0	0
B_M_U_11_51_3178	BotG	I	U	11	51	BotG_I_U_11_51	0	0	0	0	0	0	0	0	0.00170363	0.00230281	0	0	0	0	0	0	0	0	0	0	0	0	0	0	0	0.00180362	0.00189073	0	0	0	0	0	0	0	0	0	0	0	0	0	0	0	0
B_M_U_13_53_3262	BotG	I	U	13	53	BotG_I_U_13_53	0	0	0	0	0	0	0	0	0.00215603	0.00213068	0	0	0	0	0	0	0	0	0	0	0.00152346	0	0	0	0	0.00200272	0.00198823	0	0	0	0.00287913	0	0	0	0	0	0.00367104	0	0	0	0	0	0
B_M_U_15_55_3252	BotG	I	U	15	55	BotG_I_U_15_55	0	0	0	0	0	0	0	0	0.00159043	0.00159998	0	0	0	0	0	0	0	0	0	0	0.00141961	0	0	0	0	0.00196603	0.00157346	0	0	0	0.00318936	0	0	0	0	0	0	0	0	0	0	0	0
B_M_U_16_56_3206	BotG	I	U	16	56	BotG_I_U_16_56	0	0	0	0	0	0	0	0	0.00141196	0.00229902	0	0	0	0	0	0	0	0.00109894	0	0	0	0	0	0	0	0.00112495	0.00125305	0	0	0	0	0	0	0	0	0	0	0	0.00138018	0	0	0	0
B_M_U_17_57_3243	BotG	I	U	17	57	BotG_I_U_17_57	0	0	0	0	0	0	0	0	0.0012666	0.00256461	0	0	0	0	0	0	0	0.0012666	0	0.00135747	0	0	0	0	0	0	0.00125426	0	0	0	0	0	0	0	0	0	0	0	0.00117124	0	0	0	0
B_M_U_18_58_3159	BotG	I	U	18	58	BotG_I_U_18_58	0	0	0	0	0	0	0	0	0.00420534	0.00202479	0.00105933	0	0.00108305	0.00104798	0	0	0	0.00165346	0	0	0.00125118	0	0	0	0	0	0.00111606	0	0	0	0.00176589	0	0	0.00104489	0	0	0	0	0	0	0	0	0
B_M_U_20_60_3213	BotG	I	U	20	60	BotG_I_U_20_60	0	0	0	0	0.000462462	0	0	0	0.000907948	0.00178607	0	0	0.000591382	0.000939605	0	0.000708833	0	0.00109101	0	0	0	0	0	0	0	0.000737736	0.000818025	0	0	0	0.000486319	0.000587253	0	0.000577159	0	0	0.00046705	0	0.000547338	0	0	0	0
B_M_P_11_61_3234	BotG	I	P	11	61	BotG_I_P_11_61	0	0	0	0	0	0	0	0	0.0053673	0.00253552	0.00110374	0	0	0.00135047	0	0	0	0.00183832	0	0	0.00109066	0	0	0	0	0.00116075	0.0012458	0	0	0	0.001	0.00181402	0	0.0011514	0	0	0	0	0.00190561	0	0	0	0
B_M_P_13_63_3253	BotG	I	P	13	63	BotG_I_P_13_63	0	0	0	0	0	0	0	0	0.00118686	0.00140655	0	0	0	0	0	0	0	0	0	0	0.00076012	0	0	0	0	0.000720027	0.000861726	0	0	0	0.00188163	0	0	0	0	0	0	0	0	0	0	0	0
B_M_P_14_64_3100	BotG	I	P	14	64	BotG_I_P_14_64	0	0	0	0	0	0	0	0	0	0	0	0	0	0	0	0	0	0	0	0	0	0	0	0	0	0	0	0	0	0	0	0	0	0	0	0	0	0	0	0	0	0	0
B_M_P_15_65_3266	BotG	I	P	15	65	BotG_I_P_15_65	0	0	0	0	0	0	0	0	0	0.00438792	0	0	0	0	0	0	0	0	0	0	0	0	0	0	0	0.00332206	0.00423751	0	0	0	0.00298234	0	0	0	0	0	0	0	0	0	0	0	0
B_M_P_16_66_3226	BotG	I	P	16	66	BotG_I_P_16_66	0	0	0	0	0	0	0	0.00102079	0.00404944	0.00212591	0	0	0.00110115	0	0	0	0	0	0	0	0.00266557	0	0	0	0	0.00313579	0.0023997	0	0	0	0.00326574	0	0	0.00117158	0	0	0.00193841	0	0	0	0.00108329	0	0
B_M_P_17_67_3113	BotG	I	P	17	67	BotG_I_P_17_67	0	0	0	0	0	0	0	0	0	0	0	0	0	0	0	0	0	0	0	0	0	0	0	0	0	0	0	0	0	0	0	0	0	0	0	0	0	0	0	0	0	0	0
B_M_P_18_68_3212	BotG	I	P	18	68	BotG_I_P_18_68	0.00126834	0.00137123	0	0	0	0	0	0	0.00553218	0.00130089	0	0	0	0	0	0	0	0	0	0	0.00228889	0	0	0	0	0.00196445	0.00120954	0.00111714	0	0	0.00563192	0	0	0	0	0	0.00170722	0	0	0	0	0	0
B_M_P_19_69_3271	BotG	I	P	19	69	BotG_I_P_19_69	0.000529565	0.000606822	0.000508026	0	0	0.000495853	0	0	0.00340823	0.000758528	0	0	0.000761806	0	0	0	0	0	0.000469164	0	0.00120896	0	0	0	0	0.00077117	0.000605418	0	0.000530501	0	0.00848334	0	0	0.000473846	0	0	0.000772575	0	0	0	0	0	0
B_M_M_11_71_3246	BotG	I	M	11	71	BotG_I_M_11_71	0	0	0	0	0.000582907	0	0.00120861	0	0.0089175	0.00225091	0.00103959	0	0.000768181	0.000783891	0	0.000749762	0	0.00132346	0	0	0.000660375	0	0	0	0	0.0014616	0.000767097	0	0	0	0.000574781	0.000729717	0	0.000691796	0	0	0	0.000695046	0.00099896	0	0	0	0.000565572
B_M_M_14_74_3106	BotG	I	M	14	74	BotG_I_M_14_74	0	0	0	0	0	0	0	0	0.00256504	0.00279547	0	0	0	0	0	0	0	0	0	0	0	0	0	0	0	0	0	0	0	0	0	0	0	0	0	0	0	0	0.00156146	0	0	0	0
B_M_M_15_75_3096	BotG	I	M	15	75	BotG_I_M_15_75	0	0	0	0	0	0	0	0	0.00130254	0.00244665	0	0	0	0	0	0	0	0	0	0.00107819	0	0	0	0	0	0	0.00135252	0	0	0	0	0	0	0	0	0	0	0	0.00205961	0	0	0	0
B_M_M_16_76_3205	BotG	I	M	16	76	BotG_I_M_16_76	0	0	0	0	0	0	0	0	0.00239538	0.00111636	0	0	0	0	0	0	0	0	0	0	0	0	0	0	0	0.00107882	0.000911676	0	0	0	0.0027243	0	0	0	0	0	0	0	0	0	0	0	0
B_M_M_17_77_3114	BotG	I	M	17	77	BotG_I_M_17_77	0	0	0	0	0	0	0	0	0	0.00198813	0	0	0	0	0	0	0	0	0	0	0	0	0	0	0	0.00189433	0.0019679	0	0	0	0	0	0	0	0	0	0	0	0	0	0	0	0
B_M_M_18_78_3277	BotG	I	M	18	78	BotG_I_M_18_78	0	0	0	0	0	0	0	0	0.0027456	0.00209065	0	0	0.000806809	0	0	0	0	0	0	0	0.00197714	0	0	0	0	0.00207914	0.00196104	0.000795305	0	0	0.00316971	0	0	0.0010645	0	0	0.00150778	0	0	0	0	0	0
B_M_M_19_79_3163	BotG	I	M	19	79	BotG_I_M_19_79	0	0	0	0	0	0	0	0	0.0017778	0.00138313	0	0	0	0	0	0	0	0	0	0	0.000894267	0	0	0	0	0.00118401	0.00112678	0	0	0	0	0	0	0	0	0	0.000692759	0	0	0	0	0	0
B_M_M_20_80_3263	BotG	I	M	20	80	BotG_I_M_20_80	0	0	0	0	0	0	0	0	0.00249732	0.00253766	0	0	0	0	0	0	0	0	0	0	0.00146917	0	0	0	0	0.00209933	0.00224812	0	0	0	0.00326731	0	0	0.0010658	0	0	0.00164845	0	0	0	0	0	0
B_O_U_21_81_3184	BotG	O	U	21	81	BotG_O_U_21_81	0	0	0	0	0	0	0	0	0.00234818	0.00130835	0	0	0	0	0	0	0	0.000864725	0	0	0	0	0	0	0	0.00106986	0.000896412	0	0	0	0.00121495	0	0	0	0	0	0	0	0	0	0	0	0
B_O_U_23_83_3258	BotG	O	U	23	83	BotG_O_U_23_83	0	0	0	0	0	0	0	0	0	0.00116018	0	0	0	0	0	0	0	0.00135152	0	0	0	0	0	0	0	0.00102951	0.0017426	0	0	0	0	0	0	0	0	0	0	0	0	0	0	0	0
B_O_U_24_84_3115	BotG	O	U	24	84	BotG_O_U_24_84	0	0	0	0	0	0	0	0	0	0	0	0	0	0	0	0	0	0	0	0	0	0	0	0	0.0256399	0	0	0	0	0	0	0	0	0	0	0	0	0	0	0	0	0	0
B_O_U_25_85_3238	BotG	O	U	25	85	BotG_O_U_25_85	0	0	0	0	0	0	0	0	0.00581203	0.00221187	0.00127474	0	0.00110798	0	0	0	0	0	0	0	0.00106603	0	0	0	0	0.00127372	0	0	0	0	0.00133612	0	0	0	0	0	0	0	0	0	0	0	0
B_O_U_26_86_3172	BotG	O	U	26	86	BotG_O_U_26_86	0	0	0	0	0	0	0.000830905	0	0.00600392	0.0015847	0.000901106	0	0.000677843	0	0	0	0	0	0	0	0	0	0	0	0	0	0	0	0	0	0.00103806	0	0	0	0	0	0	0	0	0	0	0	0
B_O_U_28_88_3269	BotG	O	U	28	88	BotG_O_U_28_88	0	0	0	0	0.000671349	0	0	0	0.00236844	0.00168444	0	0	0.000829561	0	0	0	0	0.000740962	0	0	0.000671876	0	0	0	0	0.000852766	0.000729887	0	0	0	0.00055849	0	0	0	0	0	0	0	0	0	0	0	0
B_O_U_29_89_3198	BotG	O	U	29	89	BotG_O_U_29_89	0	0	0	0	0	0	0	0	0.0042046	0.00208178	0.000710968	0	0.00105132	0	0	0	0	0.00101298	0	0	0.00125445	0	0	0	0	0.00132373	0.00105334	0	0.000681372	0	0.000900649	0	0	0	0	0	0.000684735	0.000768814	0	0	0	0	0
B_O_U_30_90_3191	BotG	O	U	30	90	BotG_O_U_30_90	0	0	0	0	0	0	0	0	0.00147196	0.00176166	0	0	0	0	0	0	0	0	0	0	0	0	0	0	0	0.00100421	0	0	0	0	0	0	0	0	0	0	0	0	0	0	0	0	0
B_O_P_21_91_3160	BotG	O	P	21	91	BotG_O_P_21_91	0	0	0	0	0	0	0	0	0	0.0011172	0	0	0	0	0	0	0	0.00154006	0	0	0	0	0	0	0	0.00096841	0.00153571	0	0	0	0.00106412	0	0	0	0	0	0	0	0	0	0	0	0
B_O_P_22_92_3224	BotG	O	P	22	92	BotG_O_P_22_92	0	0	0	0	0	0	0	0	0.00213977	0.00224347	0	0	0	0	0	0	0	0	0	0	0	0	0	0	0	0.00324587	0.00198834	0	0	0	0	0	0	0	0	0	0	0	0	0	0	0	0
B_O_P_23_93_3235	BotG	O	P	23	93	BotG_O_P_23_93	0	0	0	0	0	0	0.000849049	0	0.00587238	0.00203371	0.000985965	0	0.00102938	0.00142426	0	0	0	0.000992644	0	0.00130989	0.00101435	0	0	0	0	0	0.0012264	0	0	0	0.000859902	0	0	0	0	0	0	0	0.0008407	0	0	0	0
B_O_P_26_96_3097	BotG	O	P	26	96	BotG_O_P_26_96	0	0	0	0	0	0	0	0	0	0.00288204	0	0	0	0	0	0	0	0	0	0	0	0	0	0	0	0.00149211	0.00162311	0	0	0	0	0	0	0	0	0	0	0	0	0	0	0	0
B_O_P_27_97_3173	BotG	O	P	27	97	BotG_O_P_27_97	0	0	0	0	0	0	0	0	0	0.0020152	0	0	0	0	0	0	0	0	0	0	0	0	0	0	0	0.00097518	0.00109476	0	0	0	0.000942337	0	0	0	0	0	0	0	0	0	0	0	0
B_O_P_28_98_3164	BotG	O	P	28	98	BotG_O_P_28_98	0	0	0	0.00114777	0	0	0	0	0.0026348	0.00252794	0	0	0	0.0008145	0	0	0	0.000974412	0	0	0	0	0	0	0	0.00128078	0.00123072	0	0	0	0	0.000984126	0	0.000835423	0	0	0	0	0.000961708	0	0	0	0
B_O_P_29_99_3268	BotG	O	P	29	99	BotG_O_P_29_99	0	0	0	0	0	0	0	0	0.00226327	0.00234355	0	0	0	0	0	0	0	0.00121288	0	0	0.00102911	0	0	0	0	0.00205048	0.00126704	0	0	0	0	0.00105136	0	0	0	0	0	0	0	0	0	0	0
B_O_P_30_100_3204	BotG	O	P	30	100	BotG_O_P_30_100	0	0	0	0	0	0	0	0	0.00337201	0.00149578	0.000586193	0	0.000677356	0	0	0	0	0.000707913	0	0	0.000714025	0	0	0	0	0.00100738	0.000900934	0	0	0	0	0.000519985	0	0	0	0	0	0	0	0	0	0	0
B_O_M_21_101_3099	BotG	O	M	21	101	BotG_O_M_21_101	0	0	0	0	0	0	0	0	0.00217094	0.00293451	0	0	0	0	0	0	0	0	0	0	0	0	0	0	0	0.00150593	0	0	0	0	0	0	0	0	0	0	0	0	0	0	0	0	0
B_O_M_22_102_3257	BotG	O	M	22	102	BotG_O_M_22_102	0	0	0	0	0	0	0	0	0	0.00151959	0	0	0	0	0	0	0	0.00187338	0	0	0	0	0	0	0	0.0015349	0.00197961	0	0	0	0	0	0	0	0	0	0	0	0	0	0	0	0
B_O_M_23_103_3196	BotG	O	M	23	103	BotG_O_M_23_103	0	0	0	0	0	0	0	0	0.00199407	0.00197096	0	0	0	0	0	0	0	0.00129086	0	0	0.00105438	0	0	0	0	0.00332138	0.00194784	0	0	0	0	0.00132464	0	0	0	0	0	0	0	0	0	0	0
B_O_M_24_104_3094	BotG	O	M	24	104	BotG_O_M_24_104	0	0	0	0	0	0	0	0	0	0.00148333	0	0	0	0	0	0	0	0	0	0	0	0	0	0	0	0	0	0	0	0	0	0	0	0	0	0	0	0	0	0	0	0	0
B_O_M_25_105_3187	BotG	O	M	25	105	BotG_O_M_25_105	0	0	0	0	0	0	0	0	0.00430389	0.00186671	0.000914735	0	0	0	0	0	0	0	0	0	0	0	0	0	0	0.000941077	0	0	0	0	0	0	0	0	0	0	0	0	0	0	0	0	0
B_O_M_26_106_3192	BotG	O	M	26	106	BotG_O_M_26_106	0	0	0	0	0	0	0	0	0.00340372	0.00239845	0	0	0	0	0	0	0	0	0	0	0	0	0	0	0	0	0	0	0	0.00246383	0.00249543	0	0	0	0	0	0	0	0	0	0	0	0
B_O_M_27_107_3117	BotG	O	M	27	107	BotG_O_M_27_107	0	0	0	0	0	0	0	0	0	0	0	0	0	0	0	0	0	0	0	0	0	0	0	0	0	0	0	0	0	0.00671697	0	0	0	0	0	0	0	0	0	0	0	0	0
B_O_M_29_109_3190	BotG	O	M	29	109	BotG_O_M_29_109	0	0	0	0	0	0	0	0	0.00391853	0.00199702	0.000817767	0	0.0012628	0	0	0	0	0.00150459	0	0	0.00165401	0	0	0	0	0.00237217	0.00140498	0	0	0	0	0.000923803	0	0.00101056	0	0	0.00111981	0	0	0	0.000805717	0	0
B_O_M_30_110_3219	BotG	O	M	30	110	BotG_O_M_30_110	0	0	0	0	0	0	0	0	0	0.00255853	0	0	0	0	0	0	0	0	0	0	0	0	0	0	0	0.001149	0.00117546	0	0	0	0	0	0	0	0	0	0	0	0	0	0	0	0
M_Y_U_31_1_3232	May	Y	U	31	1	May_Y_U_31_1	0	0	0	0	0	0	0	0	0.00280545	0.00236111	0	0	0	0.00215782	0	0.0011307	0	0	0	0	0	0	0	0	0	0.00156439	0.00220719	0	0	0	0.00157504	0.0020523	0	0	0	0	0	0	0.0023524	0	0	0	0
M_Y_U_32_2_3200	May	Y	U	32	2	May_Y_U_32_2	0	0	0	0	0	0	0.000999034	0	0.00654754	0.00437867	0.000982131	0.000946546	0	0.0015239	0	0	0	0.00134064	0	0	0.00129438	0.00100259	0	0	0	0.00141181	0.00219912	0	0	0	0.00225961	0.00163511	0	0	0.00112269	0.000932313	0.00136466	0.00105063	0.00118318	0	0.000920748	0	0
M_Y_U_33_3_3229	May	Y	U	33	3	May_Y_U_33_3	0	0	0.00100916	0	0	0	0.000904135	0	0.00639424	0.00322876	0.000969437	0.000893363	0.00112293	0.00233001	0	0.00207756	0	0.00145819	0	0	0.0015033	0	0	0	0	0.0021543	0	0	0	0	0.00118217	0.00192878	0	0	0.000681299	0.000820655	0	0.00140972	0.000791707	0	0	0.00067524	0
M_Y_U_34_4_3207	May	Y	U	34	4	May_Y_U_34_4	0	0	0	0	0	0	0.00113831	0	0.00875064	0.00328155	0.000596467	0	0.000724421	0	0.000506898	0	0	0.000746075	0	0	0.000607786	0	0	0	0	0.00163093	0.00120967	0	0	0	0.00670533	0.000873046	0	0.000527076	0.000700799	0	0.00050739	0.000537903	0.000580226	0.000538395	0.00050493	0.000513296	0
M_Y_U_36_6_3217	May	Y	U	36	6	May_Y_U_36_6	0	0	0	0	0	0	0	0	0.00709633	0.00471381	0	0.00153108	0.00147987	0.00402136	0	0.00196853	0	0.00273568	0	0	0.00180529	0	0	0	0	0.00382611	0.00180529	0	0	0	0.00420808	0.00269086	0	0.00112991	0.00170713	0.00107229	0.00144039	0.00152255	0.00144893	0	0	0.00110963	0
M_Y_U_37_7_3202	May	Y	U	37	7	May_Y_U_37_7	0	0	0	0	0	0	0	0	0.00360158	0.00339957	0	0.00120428	0.00103001	0.00299294	0	0	0	0.00121902	0	0	0	0	0	0	0	0.00296086	0	0	0	0	0.00101614	0	0	0	0.00154589	0.00107857	0.00121209	0.00122162	0.00180859	0	0	0.000884356	0
M_Y_U_38_8_3259	May	Y	U	38	8	May_Y_U_38_8	0	0	0	0	0	0	0	0	0.00792523	0.00605757	0.00146111	0.00176787	0	0.00528266	0	0	0	0.00198962	0	0	0.00171736	0	0	0	0	0.00563747	0.00509541	0	0	0	0.00134777	0.00204876	0	0	0.00234566	0.00210912	0.00213992	0	0.00285077	0	0	0.00144263	0
M_Y_U_40_10_3273	May	Y	U	40	10	May_Y_U_40_10	0	0	0	0	0	0	0	0	0.00246616	0.00290083	0	0.00112998	0	0.00222037	0	0	0	0.000846248	0	0	0	0	0	0	0	0.00211644	0.00140711	0	0	0	0.00102441	0	0	0	0.000937801	0	0	0	0.000824803	0	0	0	0
M_Y_P_31_11_3194	May	Y	P	31	11	May_Y_P_31_11	0	0	0	0	0	0	0	0	0	0	0	0	0	0	0	0	0	0	0	0	0	0	0	0	0	0	0	0	0	0.00409839	0	0	0	0	0	0	0	0	0	0	0	0	0
M_Y_P_32_12_3248	May	Y	P	32	12	May_Y_P_32_12	0	0	0	0	0	0	0	0	0.00346256	0.0030068	0	0	0	0.00168241	0	0.00161759	0	0.00114288	0	0	0	0	0	0	0	0.00162258	0.00123064	0	0	0	0.00256102	0.00119474	0	0	0	0	0	0	0.00122566	0	0	0	0
M_Y_P_33_13_3108	May	Y	P	33	13	May_Y_P_33_13	0	0	0	0	0	0	0	0	0	0	0	0	0	0	0	0	0	0	0	0	0	0	0	0	0	0	0	0	0	0	0	0	0	0	0	0	0	0	0	0	0	0	0
M_Y_P_34_14_3261	May	Y	P	34	14	May_Y_P_34_14	0	0	0	0	0	0	0	0	0.00520654	0.00436835	0.000794031	0	0.00112757	0.00194999	0	0.00148004	0	0.00109288	0	0	0.00136491	0	0	0	0	0.00237657	0.00163222	0	0	0	0.00186089	0.00176311	0	0	0.00106922	0.000816109	0.000965926	0.000829514	0.00108972	0	0	0	0
M_Y_P_35_15_3104	May	Y	P	35	15	May_Y_P_35_15	0	0	0	0	0	0	0	0	0.00630554	0.00323812	0.00149607	0	0	0.00234006	0	0	0	0.00159362	0	0	0.00114617	0	0	0	0	0.0015459	0.0013752	0	0	0	0.00149395	0.00122145	0	0	0.00106559	0.00134339	0	0	0.00143669	0	0	0	0
M_Y_P_36_16_3189	May	Y	P	36	16	May_Y_P_36_16	0	0	0	0	0	0	0	0	0.00357942	0.00295465	0	0	0	0.00138022	0	0	0	0.000873938	0	0	0.00146145	0	0	0	0	0.00336628	0.000691944	0	0	0	0.00097837	0.00117991	0	0	0.00106631	0	0.000819584	0	0.000758512	0	0	0	0
M_Y_P_37_17_3228	May	Y	P	37	17	May_Y_P_37_17	0	0	0	0	0	0	0	0	0.00505388	0.00533264	0.000978509	0.00116562	0.00128209	0.00338803	0	0	0	0	0	0	0.00326774	0	0	0	0	0.0096944	0.00227873	0.0012544	0	0	0.0014186	0.00319328	0	0	0.00278851	0.00127731	0.00263863	0.000980418	0.00217945	0	0	0.00114844	0
M_Y_P_38_18_3162	May	Y	P	38	18	May_Y_P_38_18	0	0	0	0	0	0	0	0	0.00475473	0.00334088	0.000735007	0.000716755	0.00118008	0.00239457	0	0.00126433	0	0.00118008	0	0	0.00106776	0	0	0	0	0.00286772	0	0	0	0	0.00255884	0.00127837	0.000735709	0	0.000898576	0.0010811	0	0	0.00126222	0	0	0	0
M_Y_P_39_19_3274	May	Y	P	39	19	May_Y_P_39_19	0	0	0	0	0	0	0	0	0.00422435	0.00373045	0.000856095	0	0.00078201	0.00194417	0	0.00109556	0	0.000990047	0	0	0.000887525	0	0	0	0	0.00207064	0.00161416	0	0	0	0.00182145	0.00111427	0	0	0	0.00110903	0	0	0.0013687	0	0	0	0
M_Y_P_40_20_3179	May	Y	P	40	20	May_Y_P_40_20	0	0	0	0	0	0	0	0	0.00410259	0.00322256	0	0	0.00101486	0.00203062	0	0	0	0.00109936	0	0	0	0	0	0	0	0.00151105	0.00194073	0	0	0	0.00297177	0.00150386	0	0	0.00107239	0	0	0	0.00203332	0	0	0	0
I_Y_U_51_151_3181	MonIs	Y	U	51	151	MonIs_Y_U_51_151	0	0	0	0	0	0	0	0	0	0.0018225	0	0	0	0	0	0	0	0.00219117	0	0	0.00175468	0	0	0.00190945	0	0.00557531	0.00483101	0	0	0	0	0	0	0.00287287	0	0	0	0.00223813	0	0	0	0	0
I_Y_U_51_152_3240	MonIs	Y	U	51	152	MonIs_Y_U_51_152	0	0	0	0	0.00130865	0	0	0	0	0	0	0	0	0.001415	0	0	0	0.00203179	0	0	0	0	0	0	0	0.00584015	0.00332168	0	0	0	0	0	0	0.00225324	0	0.00156888	0	0	0.00146004	0	0	0	0
I_Y_U_52_154_3254	MonIs	Y	U	52	154	MonIs_Y_U_52_154	0	0	0	0	0	0	0	0	0	0.00164149	0	0	0	0	0	0	0	0.00182792	0	0	0	0	0	0.00146074	0	0.00359217	0.00254976	0	0	0	0	0.00122202	0	0.00117769	0	0	0	0	0.00164262	0	0	0	0
I_Y_U_53_155_3222	MonIs	Y	U	53	155	MonIs_Y_U_53_155	0	0	0	0	0	0	0	0	0	0	0	0	0	0	0	0	0	0	0	0	0.00213423	0	0	0	0	0.00386985	0.00367144	0	0	0.00160434	0.00189649	0	0	0.00187147	0	0	0	0.00282776	0	0	0	0	0
I_Y_U_53_156_3095	MonIs	Y	U	53	156	MonIs_Y_U_53_156	0	0	0	0	0	0	0	0	0	0	0	0	0	0	0	0	0	0	0	0	0	0	0	0	0	0.00448237	0	0	0	0.00399158	0	0	0	0	0	0	0	0	0	0	0	0	0
I_Y_U_54_157_3281	MonIs	Y	U	54	157	MonIs_Y_U_54_157	0	0	0	0	0	0	0	0	0	0	0	0	0	0	0	0	0	0	0	0	0	0	0	0	0.00698878	0.00396214	0.00364265	0	0	0	0	0	0	0	0	0	0	0	0	0	0	0	0
I_Y_U_54_158_3242	MonIs	Y	U	54	158	MonIs_Y_U_54_158	0	0	0	0	0	0	0	0	0	0.00172639	0	0	0	0	0	0	0	0	0	0	0	0	0	0	0	0.00380779	0.00198251	0	0	0	0	0	0	0	0	0	0	0	0	0	0	0	0
I_Y_U_55_159_3168	MonIs	Y	U	55	159	MonIs_Y_U_55_159	0	0	0	0	0	0	0	0	0	0.00119206	0	0	0	0.00131051	0	0.000879555	0	0.00187504	0	0	0	0	0.000898037	0	0	0.00471868	0.002327	0	0	0	0.000983724	0.00131555	0	0.00139956	0	0	0.000895517	0	0	0	0	0	0
I_Y_U_55_160_3211	MonIs	Y	U	55	160	MonIs_Y_U_55_160	0	0	0	0	0	0	0	0	0	0.00191259	0	0	0	0.00219789	0	0	0	0.00348704	0	0	0	0	0.0024691	0	0	0.00959111	0.00565675	0	0	0	0	0	0	0.00226833	0	0.00191259	0.0021838	0	0	0	0	0	0
I_Y_P_51_141_3231	MonIs	Y	P	51	141	MonIs_Y_P_51_141	0	0	0	0	0.000952133	0	0	0	0	0.00121004	0	0.000898015	0	0.00192033	0	0	0	0.00257228	0	0	0	0	0	0.00237188	0	0.00366563	0.00412816	0	0	0	0.00108489	0.00166327	0	0	0.000979191	0.00141805	0.00174614	0.0014671	0.00178165	0	0	0	0
I_Y_P_52_143_3239	MonIs	Y	P	52	143	MonIs_Y_P_52_143	0	0	0	0	0	0	0	0	0	0	0	0	0	0	0	0	0	0.00312049	0	0	0	0	0	0.00245977	0	0.00573127	0.00454764	0	0	0	0.00204257	0	0	0.0020369	0	0	0	0	0	0	0	0	0
I_Y_P_52_144_3102	MonIs	Y	P	52	144	MonIs_Y_P_52_144	0	0	0	0	0	0	0	0	0.0023458	0.00131555	0	0	0	0.00176615	0	0	0	0.0017435	0	0	0.00122158	0	0	0	0	0.00385609	0.00237298	0	0	0	0	0.00151368	0	0.00131216	0	0	0	0.00135291	0	0	0	0	0
I_Y_P_53_145_3197	MonIs	Y	P	53	145	MonIs_Y_P_53_145	0	0	0	0	0	0	0	0	0.00336309	0.00211131	0	0	0	0	0	0	0	0.00218066	0	0	0.00158263	0	0	0	0	0.00473538	0	0	0	0	0.00123586	0.00164971	0	0.00171565	0	0.00116196	0.00120857	0.00208743	0	0	0	0	0
I_Y_P_53_146_3182	MonIs	Y	P	53	146	MonIs_Y_P_53_146	0	0	0	0	0	0	0	0	0	0.00175357	0	0	0	0	0	0	0	0.00182015	0	0	0.00167901	0	0	0	0	0.00200123	0.00243529	0	0	0	0	0.00214769	0	0	0	0	0	0.00163507	0	0	0	0	0
I_Y_P_54_147_3280	MonIs	Y	P	54	147	MonIs_Y_P_54_147	0	0	0	0	0	0	0	0	0.00174546	0.00101349	0	0	0	0.00112708	0	0	0	0.00170857	0	0	0.00129599	0	0	0	0	0.00404233	0.00253277	0	0	0	0.00106495	0.00115814	0	0.00150568	0	0.00110281	0.00112805	0.00113193	0	0	0	0	0
I_Y_P_54_148_3107	MonIs	Y	P	54	148	MonIs_Y_P_54_148	0	0	0	0	0	0	0	0	0	0	0	0	0	0	0	0	0	0.00227802	0	0	0	0	0	0.00194724	0	0.00479845	0.00320343	0	0	0	0	0.00157091	0	0.00133923	0	0	0.00150797	0	0	0	0	0	0
I_Y_P_55_149_3167	MonIs	Y	P	55	149	MonIs_Y_P_55_149	0	0	0	0	0	0	0	0	0	0	0	0	0	0	0	0	0	0.00264458	0	0	0	0	0.00444891	0	0	0.00615313	0.0054156	0	0	0	0.00308184	0	0	0	0	0	0	0	0	0	0	0	0
I_Y_P_55_150_3279	MonIs	Y	P	55	150	MonIs_Y_P_55_150	0	0	0	0	0	0	0	0	0.00161693	0.00229691	0	0.00135997	0	0.00164602	0	0	0	0.00232358	0	0	0.00146784	0	0	0	0	0.00261448	0.00294295	0	0	0	0	0.00182541	0	0	0	0	0	0	0	0	0	0	0
L_Y_U_41_111_3170	LomFP	Y	U	41	111	LomFP_Y_U_41_111	0	0	0	0	0	0	0	0	0.00121183	0.00126503	0	0	0	0	0	0	0	0.00120313	0	0	0.00155517	0	0	0	0	0.00175247	0.0022902	0	0	0	0.00147393	0.00110835	0	0.00142654	0	0	0	0	0	0	0	0	0
L_Y_U_42_112_3270	LomFP	Y	U	42	112	LomFP_Y_U_42_112	0	0	0	0	0	0	0	0	0	0.00321998	0	0.0029594	0	0.0058736	0	0	0	0.00392992	0	0	0	0	0	0	0	0.00465847	0.00699036	0	0	0	0.002752	0	0	0	0	0	0.00294079	0	0.00474089	0	0	0	0
L_Y_U_43_113_3098	LomFP	Y	U	43	113	LomFP_Y_U_43_113	0	0	0	0	0	0	0	0	0	0	0	0	0	0.00263477	0	0.00190349	0	0.00234978	0	0	0	0	0	0	0	0.00674824	0.00502219	0	0	0	0	0.00190349	0	0	0	0	0	0	0.00353633	0	0	0	0
L_Y_U_45_115_3276	LomFP	Y	U	45	115	LomFP_Y_U_45_115	0	0	0	0	0	0	0	0	0	0.000983798	0	0.000779906	0	0	0	0	0	0.00103341	0	0	0.00114505	0	0	0	0	0.000997752	0.00134352	0	0	0	0.00106908	0	0	0	0	0	0	0	0	0	0	0	0
L_Y_U_46_116_3165	LomFP	Y	U	46	116	LomFP_Y_U_46_116	0	0	0	0	0	0	0	0	0.00277184	0.00101271	0	0	0	0	0	0	0	0.00119137	0	0	0	0	0	0	0	0.00230543	0.00158133	0	0	0	0.00136316	0	0	0.000920798	0	0	0	0	0	0	0	0	0
L_Y_U_47_117_3244	LomFP	Y	U	47	117	LomFP_Y_U_47_117	0	0	0	0	0	0	0	0	0	0	0	0	0	0	0	0	0	0	0	0	0	0	0	0	0	0.00309747	0.00355222	0	0	0	0.00321473	0	0	0	0	0	0	0	0	0	0	0	0
L_Y_U_48_118_3223	LomFP	Y	U	48	118	LomFP_Y_U_48_118	0	0	0	0	0	0	0	0	0	0.00144262	0	0	0	0.00154618	0	0.00182664	0	0.00139954	0	0	0	0	0	0	0	0.0024178	0.00298055	0	0	0	0	0.00167908	0	0	0	0	0.00116766	0	0.00176249	0	0	0	0
L_Y_U_50_120_3221	LomFP	Y	U	50	120	LomFP_Y_U_50_120	0	0	0	0	0	0	0	0	0	0.00160214	0	0	0	0	0	0	0	0	0	0	0.00144168	0	0	0	0	0.00160335	0.00153578	0	0	0	0.00182653	0.00173967	0	0	0	0	0	0	0	0	0	0	0
L_Y_P_41_121_3237	LomFP	Y	P	41	121	LomFP_Y_P_41_121	0	0	0	0	0	0	0	0	0	0	0	0	0	0	0	0	0	0	0	0	0	0	0	0	0	0	0	0	0	0	0.00124936	0	0	0	0	0	0	0	0	0	0	0	0
L_Y_P_42_122_3120	LomFP	Y	P	42	122	LomFP_Y_P_42_122	0	0	0	0	0	0	0	0	0	0	0	0	0	0.00277979	0	0	0	0	0	0	0	0	0	0	0	0.00461186	0	0	0	0	0	0	0	0	0	0	0	0	0	0	0	0	0
L_Y_P_43_123_3230	LomFP	Y	P	43	123	LomFP_Y_P_43_123	0	0	0	0	0	0	0	0	0	0	0	0	0	0	0	0	0	0	0	0	0	0	0	0	0	0.00432021	0	0	0	0	0	0	0	0	0	0	0	0	0	0	0	0	0
L_Y_P_44_124_3209	LomFP	Y	P	44	124	LomFP_Y_P_44_124	0	0	0	0	0	0	0	0	0.00114651	0.00249059	0	0.00156502	0	0.00112607	0	0	0	0.00351155	0	0	0.00272418	0	0	0	0	0.00282637	0.00167208	0.00113288	0	0	0.00112315	0	0	0.00173923	0.00104821	0.00132462	0.00112996	0.0016312	0.00137426	0	0.00130613	0	0
L_Y_P_45_125_3180	LomFP	Y	P	45	125	LomFP_Y_P_45_125	0	0	0	0	0	0	0	0	0.00140333	0.00182049	0	0	0	0	0	0	0	0.00150805	0	0	0.00161278	0	0	0	0	0.00144522	0.00115373	0	0	0	0.00128202	0.00166689	0	0.000920715	0	0	0	0	0	0	0	0	0
L_Y_P_47_127_3185	LomFP	Y	P	47	127	LomFP_Y_P_47_127	0	0	0	0	0	0	0	0	0.000646011	0.000670342	0	0.000566066	0	0.00135856	0	0.00112419	0	0.000685238	0	0	0.000628135	0	0	0	0	0.000995085	0.00107999	0	0	0	0.00262476	0	0	0.000667859	0.000558618	0	0	0	0.000688714	0	0	0.000507473	0
L_Y_P_48_128_3255	LomFP	Y	P	48	128	LomFP_Y_P_48_128	0	0	0	0	0	0	0	0	0	0	0	0.00161408	0	0.00174972	0	0	0	0.00154936	0	0	0	0	0	0	0	0.00247401	0.00347829	0	0	0	0	0.0014075	0	0	0.00124945	0.00133905	0	0	0.00180448	0	0	0	0
L_Y_P_50_130_3278	LomFP	Y	P	50	130	LomFP_Y_P_50_130	0	0	0	0	0	0	0	0	0.00148433	0.00179984	0	0.00139623	0	0.00282217	0	0	0	0.00209486	0	0	0	0	0	0	0	0.00203954	0	0	0	0	0.00130404	0.00189306	0	0	0	0	0.00124155	0	0.00184389	0	0	0	0
L_Y_M_41_131_3174	LomFP	Y	M	41	131	LomFP_Y_M_41_131	0	0	0	0	0	0	0	0	0.00303781	0.0022203	0	0.000973111	0.000813559	0.00169899	0	0	0	0.00228902	0	0	0.00143439	0	0	0	0	0.00195728	0.00136725	0	0	0	0.00153391	0.0020181	0	0.00127326	0.000833305	0	0.000857791	0.000902023	0.00104341	0	0	0	0
L_Y_M_42_132_3272	LomFP	Y	M	42	132	LomFP_Y_M_42_132	0	0	0	0	0	0	0	0	0	0.00315396	0	0	0	0.0023898	0	0	0	0.00338923	0	0	0	0	0	0	0	0.0037041	0.00276834	0	0	0	0.00189804	0.0025543	0	0	0.00218106	0	0.00214922	0	0.00208908	0	0	0	0
L_Y_M_43_133_3236	LomFP	Y	M	43	133	LomFP_Y_M_43_133	0	0	0	0	0.000761876	0	0	0	0.00236844	0.00197439	0	0.00104689	0.000808803	0.00145819	0	0	0	0.00151202	0	0	0.00132155	0	0	0	0	0.00138297	0.00103309	0	0	0	0.000966837	0.00133328	0	0.00109934	0	0	0	0.00101307	0.000733582	0	0	0	0
L_Y_M_44_134_3121	LomFP	Y	M	44	134	LomFP_Y_M_44_134	0	0	0	0	0	0	0	0	0	0.00436409	0	0	0	0	0	0	0	0	0	0	0	0	0	0	0	0.00409092	0	0	0	0	0	0	0	0	0	0	0	0	0	0	0	0	0
L_Y_M_45_135_3210	LomFP	Y	M	45	135	LomFP_Y_M_45_135	0	0	0	0	0	0	0	0	0.00489825	0.000986658	0.000960379	0	0.000836151	0	0	0	0	0	0	0	0.00089508	0	0	0	0	0	0.000800316	0	0	0	0.00128767	0	0	0	0	0	0	0	0	0	0	0	0
L_Y_M_46_136_3256	LomFP	Y	M	46	136	LomFP_Y_M_46_136	0	0	0	0	0	0	0	0	0	0.00288692	0	0	0	0	0	0	0	0	0	0	0	0	0	0	0	0.00334019	0	0	0	0	0	0	0	0	0	0	0	0	0	0	0	0	0
L_Y_M_47_137_3166	LomFP	Y	M	47	137	LomFP_Y_M_47_137	0	0	0	0	0	0	0	0	0.00272113	0.00260289	0	0.00182866	0	0.00282803	0	0	0	0.00362817	0	0	0.0017007	0	0	0	0	0.00271789	0	0	0	0	0	0.00283937	0	0	0	0	0	0	0	0	0	0	0
L_Y_M_49_139_3245	LomFP	Y	M	49	139	LomFP_Y_M_49_139	0	0	0	0	0	0	0	0	0.00326118	0.00191751	0	0.00163876	0	0.00258064	0	0	0	0.00167796	0	0	0.00243146	0	0	0	0	0.00294105	0	0	0	0	0.00168994	0.00224635	0	0.00176833	0	0	0	0.00113679	0	0	0	0	0
L_Y_M_50_140_3186	LomFP	Y	M	50	140	LomFP_Y_M_50_140	0	0	0	0	0	0	0	0	0.00167114	0.00163096	0	0	0	0	0	0	0	0.001629	0	0	0.00112128	0	0	0	0	0.00242978	0.00231412	0	0	0	0	0.00130947	0	0.00104777	0	0	0	0	0	0	0	0	0
[truncated: 3,078 more columns]

## Sheet: Fold changes
Feature	BotG_Y_P_vs_U	BotG_Y_M_vs_U	BotG_M_P_vs_U	BotG_M_M_vs_U	BotG_O_P_vs_U	BotG_O_M_vs_U	May_Y_P_vs_U	MonIs_Y_P_vs_U	LomFP_Y_P_vs_U	LomFP_Y_M_vs_U
Feature_1.27min_133.01422mz	0.376223	0.398502	-0.425548	-0.0172815	0.498364	0.334508	-0.376592	0.225869	-0.490357	1.02029
Feature_1.29min_323.09847mz	2.76322	2.78085	-1.66758	-2.14166	0.451189	0.0639303	-0.696375	0.837319	-0.248595	0.176877
Feature_1.3min_142.05097mz	2.05936	1.35022	0.741495	0.0611414	-0.117931	-0.313776	0.086546	0.898031	0.261526	0.93431
Feature_1.31min_265.09288mz	1.28577	0.140545	0.343856	0.167093	0.749751	0.553967	-0.0878314	-0.273294	-0.333637	-0.233514
Feature_1.32min_353.10893mz	2.19493	1.95461	-0.0986741	-0.129687	1.29711	0.387489	-0.693315	-0.0209797	-1.77643	-1.7806
Feature_1.34min_96.95936mz	0.86249	-1.1598	1.2895	0.0339961	-0.816569	-1.18643	-0.624381	1.563	-0.625535	-0.835376
Feature_1.46min_383.11945mz	1.7045	1.76276	-1.27274	-0.236271	0.7399	0.850533	-0.913267	0.24157	-1.34138	-1.76162
Feature_1.5min_515.16157mz	2.3462	1.79749	-0.419667	-1.71761	0.562149	0.139417	-1.66391	-0.0196013	0.34829	0.735884
Feature_1.71min_297.11915mz	2.43237	1.97838	-0.115787	-0.405228	-0.255601	0.351573	-1.31404	0.635859	-0.484814	0.405576
Feature_1.8min_329.08793mz	0.824301	0.799665	0.373055	0.278397	0.928239	0.433674	-0.395548	0.586078	-0.840125	-1.26335
Feature_1.84min_381.13048mz	1.26245	0.938605	-1.39721	-0.799344	0.767777	0.571557	-0.618478	0.584216	0.596098	0.760349
Feature_1.9min_609.12489mz	0.183513	-1.31334	-1.53179	-0.516982	1.32248	1.72593	-0.555524	0.283473	-0.659385	-1.397
Feature_1.92min_421.13515mz	1.30002	0.710871	-0.74483	-0.826736	2.3988	1.68289	0.180503	0.610789	-0.547303	0.158501
Feature_1.93min_164.07175mz	-0.572645	-0.708237	1.25466	0.242062	-2.48663	-2.31021	-1.09424	1.96652	-1.16649	-0.739207
Feature_2.08min_309.11913mz	1.02135	0.457676	-0.677966	-0.361979	1.10029	0.55243	-0.956407	0.73945	-0.336341	-0.262515
Feature_2.14min_375.12954mz	1.35186	0.67104	-1.22351	-0.458485	0.735979	0.613043	-0.473424	0.204713	-0.498844	-0.0247449
Feature_2.25min_301.09267mz	1.48122	1.15712	-1.40859	-0.637225	2.24579	1.53212	-0.442444	0.301423	-0.201169	0.0655419
Feature_2.35min_131.03504mz	1.37058	-1.1237	0.568151	-0.788775	1.0588	0.124791	-0.551152	-1.07884	1.74207	2.01677
Feature_2.5min_309.11922mz	1.72741	1.4413	-1.88188	-0.491411	2.76836	1.69863	-0.886533	0.537768	-0.423091	-0.412027
Feature_2.52min_609.12498mz	-0.953615	-0.592328	-1.75676	-0.608591	0.691417	1.0935	-0.552677	0.151468	-1.35868	-2.59006
Feature_2.59min_279.1085mz	1.98185	1.86399	-0.528157	-0.107727	1.38773	0.611042	-0.991708	-0.314498	0.384891	0.264808
Feature_2.59min_405.14033mz	0.759164	1.20797	-1.23917	-0.512593	1.47179	0.824086	-0.531676	0.0946763	-0.451885	-0.219186
Feature_2.7min_311.13446mz	1.05895	0.405614	-1.11238	-0.488654	0.250945	0.209644	-0.788319	-0.607915	0.715667	0.302457
Feature_2.73min_309.11918mz	1.48114	1.19847	-0.995776	-0.523397	0.65829	0.407764	-0.832371	0.00801692	-0.526241	-0.406282
Feature_2.99min_367.12469mz	0.692973	0.579482	2.23449	2.15861	-0.79749	0.297816	-0.686671	-2.04085	1.52618	2.06492
Feature_3.04min_305.06664mz	-0.225756	-0.687167	-1.42874	-0.647434	0.846967	1.84707	-0.410196	-0.13093	-0.559851	-1.07613
Feature_3.04min_303.05104mz	-0.54086	-1.19745	-1.29679	-1.02513	1.68094	2.4886	-0.459474	0.101766	-0.85068	-1.2555
Feature_3.05min_467.21353mz	0.9725	0.796264	-0.589598	-0.184432	-0.234644	0.230427	-0.584381	0.154643	0.408617	1.75174
Feature_3.06min_335.13469mz	1.19281	1.57534	-0.849246	-0.234336	0.952508	1.45291	-0.83823	0.0881398	2.04682	0.398296
Feature_3.13min_203.08268mz	0.0572944	-0.18192	0.0375459	-0.254677	-1.17897	-1.66516	-0.424257	0.816326	-0.0271438	-0.352703
Feature_3.13min_593.13007mz	-0.65746	-0.631364	-0.350994	-0.133768	1.04178	1.66535	-0.534089	-0.0175003	-0.70511	-1.86286
Feature_3.15min_315.07216mz	1.12455	0.0100301	-0.33993	-0.239351	0.983964	0.453415	-0.266857	-0.0522911	-0.456761	0.739337
Feature_3.25min_355.12464mz	1.34823	1.20612	-0.574754	-0.897413	0.791903	0.377416	-0.35973	0.776058	-1.18501	-0.548997
Feature_3.37min_329.0879mz	1.06005	0.782661	-0.441701	-0.0541945	0.717194	0.360634	-0.372993	0.279073	-0.00347876	0.301323
Feature_3.46min_345.11908mz	-0.236704	-0.316541	0.229542	-0.0828793	1.36515	1.03642	-2.19823	0.285441	0.505113	0.384208
Feature_3.68min_593.13001mz	-1.07301	-0.875322	-0.626645	0.00226521	-0.523902	0.737767	-0.718656	-0.530975	-0.875774	-2.27748
Feature_3.71min_484.20376mz	3.27766	1.97704	-1.26204	-1.2274	-0.0565238	-0.0322582	-0.0018344	0.639432	1.07249	1.69681
Feature_3.71min_467.21359mz	0.567282	0.389518	-0.267647	-0.314758	-0.280799	-0.118296	0.0449163	0.148344	0.749314	1.38516
Feature_3.89min_391.12464mz	1.08452	0.515339	-0.53842	0.308006	0.814745	0.0267048	-0.622226	1.07275	0.026244	0.274253
Feature_3.9min_467.21362mz	0.732735	0.515319	-2.44492	-0.935127	-1.11983	-0.0486603	-0.213998	0.482424	-0.661888	1.50433
Feature_4.08min_481.13517mz	0.0385582	-1.34498	-0.566966	-0.0516677	0.712655	0.861	-0.558172	0.180644	0.250769	-1.56244
Feature_4.09min_341.08803mz	2.00494	1.50615	-0.00290921	0.140395	1.10201	0.531325	-0.450371	0.0692799	0.748973	0.784276
Feature_4.59min_371.09849mz	1.00157	0.112599	-1.00162	-0.540294	0.308945	0.106195	-0.704072	0.483863	-0.104635	-0.4547
Feature_4.74min_345.11913mz	0.426049	0.225596	0.211577	-0.468291	0.947295	1.21363	-0.867776	0.665221	0.69503	0.85073
Feature_4.88min_341.08823mz	3.59796	2.38321	0.0920916	-0.279457	1.53587	1.50363	-1.40935	0.267513	0.721805	0.3446
Feature_4.98min_299.07721mz	1.39163	0.180461	-0.160341	0.173564	0.597167	-0.56455	-0.266974	-0.824413	0.243124	0.681084
Feature_4.98min_137.02436mz	1.17714	-1.45004	0.00339469	0.560628	1.5989	0.398027	-0.631145	-1.66743	0.317511	1.09521
Feature_5.2min_343.10343mz	0.848877	0.544661	-1.0207	-0.18584	1.16165	0.388814	-0.490609	0.834471	0.171022	0.640594
Feature_5.26min_577.13514mz	-1.41754	-0.819304	-0.541366	0.145369	-0.141604	0.886368	-0.511907	-1.4215	-0.997551	-2.04755
Feature_5.31min_460.10974mz	-0.328441	0.0659643	-1.91462	-2.66688	0.269253	0.417113	-1.15748	-0.739974	-0.188979	0.424169
Feature_5.51min_289.07169mz	-1.10896	-0.796751	-0.383131	-0.0622731	0.144018	1.24016	-0.669807	-0.464719	-0.531151	-1.57922
Feature_5.51min_287.05649mz	-0.692634	-1.72334	-0.86883	-0.637242	-0.100118	1.84598	-2.17503	-0.705992	-0.372591	-2.79841
Feature_5.63min_387.12908mz	0.699461	0.00304927	-0.674757	-0.00527475	1.79386	0.897139	-1.0936	0.538376	-0.00804456	-0.230749
Feature_5.85min_373.11403mz	1.74535	1.68572	0.531929	-0.921865	1.06151	1.0022	-1.31611	0.0967821	1.3295	2.20596
Feature_5.87min_443.19235mz	0.71344	0.464832	-0.609155	-0.0430666	-0.507588	-0.131094	-1.69489	0.462629	0.478767	-0.257488
Feature_5.95min_477.16137mz	0.238379	-0.809711	-2.06011	-0.773012	0.32305	-0.393033	0.0410755	0.126487	1.94613	0.717586
Feature_6.03min_417.10387mz	0.0715016	-0.121701	-2.26629	-1.30609	-0.152289	0.398508	0.560504	1.27097	-0.375158	-0.140952
Feature_6.42min_391.12486mz	2.05119	1.51764	-0.0658939	0.243866	-0.174485	-0.1161	-1.19236	0.827016	0.233979	1.25997
Feature_6.47min_405.14025mz	-0.277261	-0.0546883	-2.5929	-1.70588	2.26678	2.25206	-0.749875	-0.311948	-0.190297	-2.94961
Feature_6.48min_481.19257mz	-0.203726	-0.233387	0.352442	0.200464	-0.612887	-1.10477	-1.19232	1.47583	1.0843	1.26374
Feature_6.54min_261.08801mz	-0.683351	-0.726152	0.62898	0.643024	-1.81228	-1.89126	0.385372	1.73553	-0.149226	0.135288
Feature_6.58min_453.23413mz	1.86414	1.2485	-0.0959956	-0.885441	3.33657	1.79165	-0.815386	0.39655	-0.697707	0.338293
Feature_6.9min_466.19304mz	0.955522	0.462093	0.312059	0.429378	-0.262661	-0.598738	-0.0773902	-0.838265	1.32455	2.80336
Feature_6.9min_449.20291mz	0.452662	0.177048	-0.25487	-0.207001	-0.194957	-0.0482313	-0.344113	-0.0771969	0.994043	1.72237
Feature_6.92min_250.07211mz	-0.0711115	-0.277941	-0.245023	-0.0876265	0.392585	0.532813	-0.499885	0.836412	0.877955	1.14598
Feature_6.96min_341.12372mz	-0.464372	-0.382513	-1.34907	-1.50659	0.923492	1.1747	-0.337737	-0.479918	0.570594	0.408389
Feature_6.98min_461.16639mz	1.48	1.11458	-0.217155	-0.762473	1.14017	0.477032	-0.817507	-0.151711	0.312578	0.121672
Feature_6.99min_349.18671mz	0.76581	0.363415	-0.870085	-0.557256	-0.566943	-0.00721792	-0.199103	1.29764	0.414984	-0.336882
Feature_6.99min_395.19227mz	0.343432	0.0057339	-0.777719	-0.366292	-0.00583458	0.459367	0.203431	-0.25005	1.00886	-0.0306067
Feature_7.03min_373.15026mz	-0.515314	-0.281104	-1.69223	-0.505811	0.278289	0.690829	-0.731012	-0.151166	-1.2015	-0.798981
Feature_7.09min_511.14574mz	0.534525	0.187138	-0.778528	-0.175571	-0.269741	0.152401	-0.612096	-0.888051	-1.05337	-2.47722
Feature_7.14min_371.13472mz	-0.214896	-0.35244	-1.00391	-0.610962	0.365197	0.85964	-0.700296	-0.204064	-1.17262	-0.737546
Feature_7.23min_420.18092mz	1.01079	0.114743	-1.04359	-0.91508	0.447874	0.22134	-1.00963	0.2405	0.282143	0.0293915
Feature_7.32min_341.08808mz	0.945381	-0.209374	0.57797	-0.00344326	0.405872	0.320085	-1.30859	0.792053	0.539121	-0.113067
Feature_7.33min_369.08266mz	0.831125	0.607059	0.0592827	-1.46016	0.494137	0.788088	-0.681792	0.704357	0.550924	1.03648
Feature_7.43min_459.15093mz	-0.854981	-0.695795	0.16142	0.641799	-0.498986	-0.148448	-1.01525	1.9548	2.47972	2.29746
Feature_7.45min_449.20285mz	1.30879	0.980232	-0.55653	-0.0490251	-0.530918	-0.183926	-0.572432	-0.0931699	1.488	2.15823
Feature_7.51min_127.07647mz	0.612788	0.696413	-0.555363	-0.231401	0.590828	0.197538	-0.664813	-0.37736	0.73475	1.03162
Feature_7.51min_171.06624mz	0.670128	0.833427	-0.607322	-0.192326	0.57005	0.200895	-0.670295	-0.318919	0.750485	1.00864
Feature_7.53min_431.19239mz	0.295972	0.130147	-4.12088	-0.73347	0.262325	0.161352	-1.19266	3.75782	-0.595575	0.204296
Feature_7.58min_179.05611mz	1.36893	-0.194774	-0.893453	-0.187095	1.82974	1.31356	-0.748827	0.547323	-0.162833	-0.0898422
Feature_7.65min_433.20782mz	0.416109	0.489258	-2.53643	-0.457663	0.399457	0.1834	-0.820904	0.773691	-1.81778	0.0557168
Feature_7.67min_437.16641mz	-0.823732	-0.363594	1.50095	1.57627	-0.772829	-1.43154	-1.18379	1.5404	-0.875732	-1.33251
Feature_7.83min_365.18166mz	0.85739	0.314786	-0.803633	-0.536544	0.57682	-0.158552	-0.514168	0.554386	0.557084	1.1037
Feature_7.93min_595.1669mz	-0.12583	0.907697	-1.01002	-0.556541	0.266216	-0.731104	-0.820282	0.0530761	0.295275	-0.401103
Feature_8.05min_431.1923mz	-0.811224	-1.06006	0.621954	0.206375	-0.165462	-0.0447984	0.835861	-0.272305	1.14105	0.13576
Feature_8.5min_433.20785mz	0.662951	-1.17519	-1.18581	-0.356186	1.62541	0.587759	-1.10628	-0.182609	-0.745888	-0.0955478
Feature_8.53min_153.0556mz	2.31402	1.88636	1.0575	-0.438322	1.08062	0.118516	-0.775698	0.695718	-0.502276	0.674478
Feature_8.56min_329.1243mz	0.416186	0.392562	-0.128229	-0.225043	0.225622	0.107776	-0.0522669	1.2114	0.409751	0.690248
Feature_8.56min_206.08227mz	-1.13347	-1.0467	1.19092	0.662791	-3.47606	-2.91021	-1.21676	2.53279	-0.90016	0.753268
Feature_8.61min_375.16598mz	0.384108	0.182245	-1.63166	-1.40738	0.209627	-0.0828376	-0.386683	0.829115	0.969433	0.151795
Feature_8.8min_521.20273mz	-0.375984	0.670483	0.66611	0.536781	1.16506	0.166969	-0.337147	0.00795257	1.08359	0.429553
Feature_8.82min_327.14488mz	0.0411899	-0.0760405	-0.899841	-0.369176	1.16439	1.20447	-0.62067	0.0978036	-0.183584	-0.660873
Feature_8.85min_433.20786mz	0.593605	-0.209881	-2.46725	-0.747427	-0.121824	-0.0617016	-1.47548	-1.32436	-0.350628	-0.3259
Feature_9.02min_173.08193mz	0.77512	1.41395	-0.257972	-0.536309	1.20456	0.454998	-1.13219	-0.93095	-0.0226659	0.618631
Feature_9.26min_435.22332mz	0.584466	-0.143342	-2.10266	-0.0954545	0.949271	0.552796	-0.788241	1.01208	-0.428901	-1.16965
Feature_9.37min_437.23917mz	1.37815	0.634517	-1.31245	-0.606437	-0.131065	-8.72262e-05	-1.99626	1.31934	-0.185366	-0.241902
Feature_9.38min_407.15593mz	-0.122723	-0.759409	0.605823	0.452208	1.22239	-0.508892	-2.51347	0.000928459	0.300645	1.73938
Feature_9.45min_443.1195mz	-1.64208	-2.47458	0.300262	0.319861	-0.68958	-0.345534	-1.3888	0.4176	-0.774732	0.0686851
Feature_9.55min_437.2393mz	0.1682	-0.650671	-2.27498	-0.355813	-0.0257802	0.0933781	-1.19942	0.293449	-0.48997	-2.71818
Feature_9.69min_451.21855mz	0.732712	0.703373	-1.38506	-0.569189	-0.212921	-0.442872	-0.91286	0.473873	1.05305	2.3799
Feature_9.83min_435.22343mz	0.70947	0.277298	-1.05958	-0.157324	-0.108852	-0.353849	-0.818486	0.130753	-0.144345	0.0702871
Feature_9.98min_387.12908mz	2.02344	1.33064	0.880427	0.974195	1.29549	0.8064	-1.68628	-0.159434	-0.225103	0.809821
Feature_9.98min_183.06631mz	1.39125	0.362348	0.314746	-0.196123	0.445383	-0.176922	-1.31949	0.715967	0.0930796	0.926732
Feature_10min_433.2079mz	0.574883	0.288017	-1.40872	-0.448472	0.848494	-0.405016	1.75722	0.199119	0.0472316	-1.20992
Feature_10.01min_245.09318mz	-0.317769	-0.54289	1.28674	0.599732	-2.05992	-1.79375	-0.98109	1.64571	-0.191178	0.461508
Feature_10.03min_437.23912mz	0.522619	0.00977735	-1.89566	-0.891047	0.686566	0.322061	-0.290897	0.469081	0.459854	1.29165
Feature_10.08min_537.19788mz	1.53659	1.12552	0.0873098	-0.0656342	2.16648	2.04716	-1.10906	0.704776	0.42349	0.697159
Feature_10.1min_377.18167mz	1.60123	-0.115949	-0.696336	-0.624702	0.62914	0.467057	-0.636266	0.0576883	0.571007	0.321151
Feature_10.22min_767.16832mz	1.94473	0.935693	-0.82849	-1.25554	-0.0939235	0.860734	-0.554945	-0.184032	1.47832	0.12702
Feature_10.22min_769.18355mz	1.11019	0.395867	-1.26832	-0.736522	0.299519	-1.10327	-0.539294	1.33058	1.27516	0.548023
Feature_10.27min_435.22341mz	1.51004	1.43525	0.0984059	-0.527791	1.03607	0.786036	-1.57767	0.908126	0.0835582	1.3675
Feature_10.29min_377.18164mz	0.171394	-0.250254	-0.923891	-0.758091	0.577539	0.492921	-1.35614	0.515699	1.13958	0.213046
Feature_10.48min_451.2185mz	0.507174	0.542958	-0.457405	-0.315462	-0.268392	-0.542741	-0.258745	-0.0325115	1.20812	1.59983
Feature_10.52min_433.208mz	-0.154131	0.294	-1.56379	-0.962048	0.944947	0.197807	-1.2416	-0.202295	-1.14912	-0.809971
Feature_10.54min_539.21366mz	1.37058	-0.426649	-0.154344	-0.83082	2.18697	1.52395	-0.422675	1.59369	0.534335	0.554133
Feature_10.74min_433.11405mz	0.447794	0.830593	-0.868448	-0.613325	1.08103	0.62569	-0.479129	0.363773	-0.280318	-0.412211
Feature_10.85min_523.2185mz	0.751688	0.149787	-0.490538	0.0569511	1.64881	0.472614	-0.197274	0.347829	0.255311	0.39356
Feature_11.01min_377.18161mz	-0.0591785	0.0529481	-1.05871	-0.624385	0.201627	0.240794	-0.711376	0.627423	0.429178	-0.0966558
Feature_11.07min_609.1462mz	-0.538559	-0.01146	0.141698	0.00354085	-0.604121	-0.0539325	-1.03906	-0.238847	-0.0214737	-1.51477
Feature_11.1min_433.20787mz	0.695784	-0.288024	0.0717783	0.129474	-0.258914	-0.523667	-1.20488	0.922836	0.812885	1.00428
Feature_11.26min_463.08809mz	0.901655	0.0462884	-1.34282	-1.49865	0.469827	0.41114	-0.883735	0.38449	-0.869758	-0.504381
Feature_11.55min_537.1979mz	-0.525437	-1.81422	-0.392798	0.338187	0.557266	1.18724	-2.52542	1.06702	-0.0420547	0.548974
Feature_11.56min_521.20271mz	0.460923	-0.0371684	-0.0456582	0.374861	1.22764	-0.184828	-0.7352	0.323012	0.0692432	0.382723
Feature_11.7min_567.20806mz	1.67921	1.41722	-0.51219	-2.61399	-1.24582	-0.684537	-0.78293	0.51557	0.0507103	0.540453
Feature_11.85min_593.15119mz	1.00191	0.428974	-0.367142	-0.37561	0.142942	-1.24952	-0.447556	0.686794	0.388473	0.135597
Feature_12.03min_449.20264mz	0.314179	0.338202	-0.663617	-0.797833	-0.42943	-0.38869	-0.816879	1.10613	0.302669	0.0667769
Feature_12.05min_565.19275mz	0.53851	0.598546	0.430042	1.65863	0.973832	0.286172	-0.401915	0.143605	0.872387	0.897204
Feature_12.1min_739.20919mz	0.221836	-0.272632	-0.297118	-0.293107	2.93481	1.37687	-1.10654	-0.400837	1.58348	2.00705
Feature_12.18min_554.18807mz	-0.739054	-1.80103	-0.614717	-0.14185	0.414031	1.09953	-2.37224	-0.0133878	0.182887	0.276147
Feature_12.33min_469.04361mz	0.156794	0.344007	0.39177	0.190714	0.0690896	0.416331	-0.38536	0.223921	1.47321	1.87486
Feature_12.36min_739.21175mz	1.54025	0.596894	-0.558574	-0.414818	0.0836327	0.873772	-0.951229	0.479207	0.525689	1.26661
Feature_12.44min_419.2287mz	2.93224	1.63447	-1.26321	-0.420226	0.297966	0.395724	-1.56985	1.49656	-0.0886052	0.528247
Feature_12.54min_187.09757mz	0.305205	0.197072	0.785034	-0.154103	-0.30285	-0.401617	1.2614	-0.241328	-0.0376291	-0.0517416
Feature_12.61min_377.18155mz	-1.26307	0.481977	-1.29396	-0.400339	-0.976867	-0.753406	-1.59458	1.24829	0.11117	-0.559847
Feature_12.65min_579.17189mz	0.601344	0.595074	0.522369	0.514645	-0.712193	-1.02729	2.07101	0.304329	1.02498	0.738271
Feature_12.79min_452.21386mz	1.53925	1.22743	-1.79752	-0.752048	-0.283107	-0.123745	-0.778557	0.540953	1.58578	1.39488
Feature_12.83min_739.20906mz	1.21913	0.465628	-0.408071	-0.606349	0.965978	0.543075	-0.593732	0.290781	0.498028	1.2535
Feature_12.85min_347.17091mz	0.4383	-0.613359	-1.24475	-0.399078	-1.04468	-0.931784	-0.0814683	0.402974	-0.0680857	0.246167
Feature_12.98min_569.22382mz	-0.0956505	0.0232095	-0.161973	0.150055	1.55137	0.415345	-0.649929	0.37902	0.138045	-0.518854
Feature_13.05min_419.22848mz	1.77891	0.817757	-0.465829	-1.0207	0.742719	0.607037	-1.37403	1.72271	-0.246707	0.320614
Feature_13.08min_623.16147mz	-1.01429	-0.755343	0.512901	0.365548	0.0200864	-0.287741	-0.117403	-0.447875	-1.21702	-0.143322
Feature_13.24min_679.24563mz	0.0624407	-0.136431	-0.0445751	-0.101061	0.21605	0.060796	-1.14562	0.186422	0.229356	0.947701
Feature_13.26min_640.15193mz	0.521685	0.0811903	-1.26321	-0.772525	-0.547272	-0.374821	-0.108198	-0.326089	-0.555883	-0.215672
Feature_13.27min_373.18663mz	0.0158209	-0.051114	-0.808803	-0.594621	-0.198111	-0.043528	1.02343	0.211968	-0.184077	-0.158402
Feature_13.3min_423.16599mz	0.5894	0.696042	-1.78934	-0.500571	0.296038	-0.110131	-0.100396	0.705653	1.36262	1.6807
Feature_13.5min_431.09841mz	0.183591	-0.084912	-1.58243	-0.746054	1.27575	0.10869	-0.353329	-0.79156	-0.39419	-1.06091
Feature_13.56min_427.16109mz	0.718262	-0.357749	-0.532007	-0.686118	0.880367	0.068081	-1.00109	1.71353	1.3376	1.57117
Feature_13.65min_243.12367mz	0.629884	0.495014	0.177491	0.0858522	0.518696	0.14793	-0.694204	0.090551	1.14413	1.18826
Feature_13.7min_605.18774mz	1.1347	1.1431	0.166156	-0.334221	0.82799	-0.137633	-0.0921463	0.233558	0.161431	0.381411
Feature_13.83min_739.20917mz	0.860106	0.611921	0.0985422	-0.333558	-0.0746849	0.272148	-0.968726	0.6034	1.09977	-0.707719
Feature_13.88min_673.23521mz	0.485321	0.842363	-1.39565	-2.55108	1.04685	1.12041	-0.308317	-1.23625	1.67978	2.62137
Feature_13.88min_607.16767mz	1.12843	0.509434	-0.987735	-0.436623	-0.1007	-2.20207	-0.33952	1.55555	0.408752	-0.373946
Feature_14.03min_373.18676mz	-1.60003	-1.01782	-0.582409	0.0456224	-0.384074	-0.943465	-1.00817	-0.302972	-0.153621	-0.675885
Feature_14.08min_783.19927mz	0.454964	0.0992234	-1.87242	-0.215911	0.857964	0.470952	-0.655336	0.75731	1.75127	1.02531
Feature_14.14min_493.20775mz	0.439695	-0.785894	-2.24422	-0.220694	0.0577323	0.264069	-0.97765	0.603742	-0.21971	0.211271
Feature_14.21min_199.09758mz	0.892209	1.78582	-1.43795	-0.236022	1.60276	0.75212	-1.13809	-0.503169	1.09384	1.30957
Feature_14.26min_461.10902mz	1.15781	0.418648	-1.65035	-0.467392	0.675174	-0.961601	-0.270626	1.02731	-0.424547	-0.171706
Feature_14.26min_429.17668mz	-1.11261	-0.578539	-0.668701	0.186157	-0.605587	-0.478122	-0.48178	-0.27509	-0.310651	0.993203
Feature_14.43min_465.19771mz	0.241092	-0.234045	-0.0212028	-0.0628845	0.162803	-0.491991	-1.53156	0.305156	0.863487	0.959045
Feature_14.44min_429.17669mz	0.208144	0.0728739	0.0660255	-0.39203	-0.349466	-0.566647	-1.00967	0.0461593	-0.23379	0.382965
Feature_14.56min_517.19266mz	-0.748949	-0.164001	-0.560881	-0.404871	-1.13849	-0.151648	-0.701771	-0.108452	-0.896108	0.717452
Feature_14.59min_537.19775mz	0.404355	-2.11394	-0.773165	-0.484246	0.497016	0.555412	-1.15694	0.540642	1.2513	0.770545
Feature_14.61min_679.24562mz	0.166757	-0.307695	0.325682	0.228884	0.257823	-0.231674	-1.29956	0.48406	0.0521247	1.27062
Feature_14.65min_451.18234mz	2.29587	1.58341	-1.36334	-2.28458	-0.754281	0.252722	-1.23279	3.58261	0.412709	1.17765
Feature_14.7min_793.6607mz	-0.0463984	-0.10175	-0.752117	-0.524918	1.07684	0.529191	-0.340748	-0.368506	-0.505006	-0.962631
Feature_14.72min_835.19053mz	-0.0366935	0.0860321	0.184508	1.1105	1.75122	2.01356	-1.56188	-0.737421	1.64497	1.7197
Feature_14.88min_243.12375mz	0.779141	1.40999	-0.510926	-0.513956	0.350722	0.505297	-0.399452	-0.415286	0.817065	-0.13209
Feature_14.93min_417.21336mz	0.354158	0.36425	-0.723244	-0.913769	-0.503981	-0.705197	-0.720908	2.89645	-0.153553	0.0359859
Feature_14.96min_625.27154mz	2.79527	1.99834	-2.14056	-1.30719	2.35385	1.78346	-1.18354	-0.0827375	1.21243	1.39444
Feature_15.07min_221.06674mz	1.43427	0.811429	-0.363349	-0.0778855	0.625153	-0.161314	-1.04362	2.68815	-0.33785	-0.121705
Feature_15.27min_467.21351mz	1.2451	0.219269	-1.08946	-0.399561	0.192008	0.12098	-0.509393	0.883947	0.0418206	-0.043608
Feature_15.3min_621.21914mz	0.347988	0.66735	-2.03875	-3.33239	1.56191	-0.516197	-0.629464	0.572889	1.69443	1.68109
Feature_15.47min_789.20292mz	1.00925	0.656363	0.120505	0.074526	0.116299	-0.217983	-0.53837	0.1566	-1.15056	0.25334
Feature_15.63min_475.21862mz	1.1696	0.661643	-0.471833	-0.30331	1.01804	0.136604	-0.504766	0.546215	-0.0608536	0.356042
Feature_15.64min_491.21368mz	-1.41283	-0.145409	-1.38417	0.638228	-0.689177	-0.758886	-2.1589	0.0916683	2.15714	0.721005
Feature_15.8min_625.27168mz	0.544564	1.01495	-1.60644	-1.1691	1.62128	0.896402	-0.965963	-0.50339	1.55843	1.88668
Feature_15.93min_577.15655mz	0.531862	0.727578	0.83653	0.390183	-0.914686	0.342496	-0.102151	1.32292	1.04588	1.45564
Feature_16.12min_463.12467mz	-0.535465	0.0653918	-0.0964376	0.137864	1.14343	0.264346	0.050745	-0.682074	0.536912	-0.178508
Feature_16.12min_201.11322mz	2.27077	2.26703	0.407226	-0.385674	-1.00338	0.149414	0.0711913	-0.570033	-0.164505	0.299682
Feature_16.56min_163.07634mz	0.385926	0.430836	-0.092858	-0.374027	0.479817	0.161828	-0.59545	-0.149273	1.1581	0.231089
Feature_16.62min_723.21442mz	0.712153	1.22073	-0.0102836	-0.13777	-0.258976	-0.952069	-0.556752	1.43956	0.261624	0.709573
Feature_16.63min_841.14973mz	0.829601	0.475252	-0.21192	-0.635288	-0.367377	0.519393	-0.43592	1.08707	0.873284	0.90403
Feature_16.64min_822.13222mz	0.505384	0.308815	-0.208539	0.674749	0.778859	1.20489	-0.957177	0.196305	0.439467	-0.216131
Feature_16.73min_577.15631mz	-0.011396	-0.229497	1.11326	0.356431	-0.717993	0.0758222	-0.344097	-0.303505	0.934936	0.700949
Feature_16.76min_607.16716mz	0.143029	-0.204859	-1.38342	-0.220418	0.46875	0.240825	-0.368289	0.00599154	-0.923244	-1.01738
Feature_17.18min_515.24989mz	2.15581	1.18578	-1.34037	-0.963319	-0.339445	0.309251	-0.260755	0.954564	0.413397	1.56488
Feature_17.19min_623.16182mz	0.85331	0.228412	0.374511	0.48025	0.251338	-0.574856	-1.10519	0.501782	0.0792539	0.042913
Feature_17.25min_551.23481mz	-0.548366	-0.0123617	-1.35502	-0.56669	0.892858	0.298366	-0.577482	1.65518	-0.565202	0.0443912
Feature_17.38min_405.19171mz	-0.213308	0.316501	-1.02695	-1.5659	-1.03069	-0.942047	-0.430849	-1.15072	0.364677	0.00533336
Feature_17.38min_331.1912mz	-0.458239	-2.09529	0.0158666	0.141348	-0.246983	-1.14292	0.101829	0.033106	-0.25773	0.878236
Feature_17.44min_463.21871mz	-0.205638	0.871113	-2.35303	-1.79734	2.16448	1.31463	-2.35064	-0.0183525	0.0135767	0.0955228
Feature_17.58min_736.09432mz	-0.183184	-0.199661	0.427154	0.344383	0.375447	1.66574	-0.211177	-0.622563	-0.230293	0.250956
Feature_17.58min_691.09605mz	2.17823	1.94838	0.152899	-1.3078	1.66306	2.18317	-0.293666	-0.745539	1.52072	2.05042
Feature_17.67min_675.26714mz	-1.66006	-1.59891	0.824693	-0.196205	-1.37146	-2.52921	-2.08001	-0.199906	1.6702	1.07234
Feature_18.02min_477.19777mz	-0.402683	-0.204271	-0.854101	-0.549462	1.18141	0.955963	-0.226369	0.0799277	0.942449	1.16401
Feature_18.13min_331.19131mz	1.06763	-0.236801	-0.915577	-0.457273	0.757789	0.440755	-0.932333	-0.350177	-0.809135	0.292726
Feature_18.13min_424.19765mz	0.985298	0.968908	-0.133349	-1.73455	0.782834	1.01724	0.178766	-0.407027	-0.331611	-0.109481
Feature_18.13min_479.13782mz	-0.869326	0.669097	-1.27758	0.577676	1.31834	1.08858	-0.698617	-1.0637	2.54976	2.8475
Feature_18.14min_506.12463mz	0.209378	0.815206	-1.86124	2.05705	2.83851	3.23402	1.06062	-0.75696	0.602796	1.08967
Feature_18.16min_569.35409mz	0.423514	0.726871	-1.89752	-1.10948	1.02347	0.476151	-0.831947	0.632625	0.0981983	-0.501619
Feature_19.3min_577.19294mz	1.59406	0.816737	-1.71479	-0.413192	0.727042	0.439896	0.702781	1.66328	0.552488	0.584637
Feature_19.57min_215.12883mz	1.23757	0.476022	0.0794425	-0.817909	0.45782	0.405768	0.674398	-0.514268	0.389109	0.545338
Feature_19.77min_301.16552mz	0.753836	0.529835	-1.76836	-0.925513	1.68901	1.29775	-0.94571	-0.314522	0.694401	0.687806
Feature_20.91min_327.21754mz	-0.127792	0.266376	0.186758	-0.368151	0.271753	0.0159262	-0.477513	-0.0358289	1.08427	0.607101
Feature_21.03min_227.12886mz	0.617919	0.967202	-0.835235	-0.515402	1.23846	1.01979	-0.39225	-0.229039	0.822423	0.703997
Feature_21.04min_183.13912mz	0.839735	1.13824	-1.25335	-0.594781	1.23766	1.03596	-0.503847	-0.148272	1.3141	1.18412
Feature_21.47min_327.21751mz	-0.0688205	-0.112493	-0.424706	-0.629546	-0.86252	-1.73038	0.339955	-0.877149	1.32385	0.763106
Feature_22.43min_329.23315mz	-0.136505	0.239174	-0.923161	-0.855347	0.0809772	-0.798185	-0.296606	-1.2504	-0.0508109	-0.701198
Feature_22.71min_327.21742mz	1.76364	3.04261	0.465784	-0.357407	-0.471406	-0.611126	0.720532	0.511152	1.61718	1.70116
Feature_22.82min_239.12871mz	0.873389	1.6719	-0.887896	-0.740988	0.990465	1.09785	-0.698774	-0.448455	2.68441	2.92363
Feature_23.07min_431.22842mz	6.18289	5.23329	0.422131	-5.00029	1.45374	-0.729365	1.8311	-0.0517047	-0.344211	0.704881
Feature_23.3min_431.22821mz	2.1914	0.918847	0.451344	-2.58441	1.94203	2.00073	-1.3611	-0.507386	-2.47864	-0.637498
Feature_23.89min_315.18119mz	2.25214	2.02881	-0.0145506	-5.24081	0.790055	2.01144	1.56949	-0.460561	-0.474343	-0.298916
Feature_23.92min_243.16009mz	0.287473	-1.28429	2.31606	-0.448284	-2.79405	-1.02407	2.8984	0.0322875	-0.131671	0.679717
Feature_23.93min_283.06102mz	-0.593904	0.155205	0.455148	0.710966	-0.249106	-0.135643	0.0271794	0.181674	0.700499	1.38459
Feature_24.22min_191.10781mz	1.4387	0.372646	-1.54829	-1.76938	0.718995	0.624557	1.48842	0.262434	-0.608464	-1.21127
Feature_24.57min_307.19131mz	-0.116569	0.371438	0.109036	-0.536363	0.320055	0.258058	-0.16967	-0.0218321	1.31694	0.71171
Feature_25.02min_309.20681mz	3.38377	3.46655	0.0666299	0.123132	0.427803	0.234636	-0.738709	0.0269536	-0.571412	0.714023
Feature_25.22min_309.20699mz	-0.7552	0.149258	-0.288665	-1.46113	-0.12745	-0.718765	-0.457348	-1.21716	0.453805	0.371986
Feature_25.58min_309.20698mz	-0.249663	1.2024	-0.168033	-0.581709	0.543179	0.557891	-0.477197	0.295236	0.569246	0.418073
Feature_26.03min_601.32297mz	1.45841	1.6269	-3.72444	-1.41352	0.633891	-1.757	-1.61428	0.698342	0.480114	1.43867
Feature_26.14min_413.2544mz	-0.202823	-0.291895	-1.1847	-1.35353	-0.299275	-0.490376	-1.06177	-0.326172	0.993672	1.50105
Feature_26.16min_297.15279mz	-0.437726	1.05629	1.30169	-1.00046	0.149285	-0.114736	0.0580949	0.290689	2.3233	2.58247
Feature_26.45min_297.15279mz	-1.51668	-3.99577	-3.49859	0.0777288	0.640262	1.37245	-2.44654	-1.73909	-0.447576	-2.06292
Feature_26.6min_315.25393mz	0.594795	-0.467337	1.30097	-3.43229	1.16523	1.44663	2.59503	1.62059	1.22172	3.15359
Feature_26.63min_228.04315mz	-0.53578	-1.12318	6.23015	2.84634	-3.44666	-0.350741	5.62183	-0.998605	-0.166269	0.234696
Feature_26.74min_562.3152mz	0.584065	0.342964	-1.3342	-0.843325	4.06472	2.8552	-1.10885	0.741529	0.847004	0.764467
Feature_26.75min_297.15272mz	2.1407	1.80738	3.28575	0.834202	-2.37124	-0.123053	2.6316	-1.49879	-0.244854	0.928651
Feature_27.17min_239.06865mz	2.09282	0.412188	-1.16158	-0.553444	0.773627	-0.0893932	0.589344	1.18472	1.7554	0.0922549
Feature_27.3min_527.28641mz	-0.112659	0.472685	-0.44032	-0.491371	0.328799	0.0671491	-0.147917	0.608708	1.28524	2.05412
Feature_27.37min_271.22766mz	1.11137	0.480729	0.141195	-0.453548	1.50297	1.93257	1.50325	-0.291084	-0.881594	-0.535731
Feature_27.71min_452.27831mz	0.170954	-0.329793	-0.709847	-0.536948	1.09332	0.746719	-1.13198	0.807504	-0.232619	-0.216476
Feature_28.05min_293.21121mz	-0.0809891	0.298947	-0.987172	-1.08538	0.385345	0.158623	-0.158628	0.398256	0.644386	0.526976
Feature_28.18min_293.21118mz	0.124357	-0.0805449	-0.0955753	-0.648339	0.941281	0.291623	1.42195	0.0657276	1.16812	1.08684
Feature_28.21min_625.34445mz	1.13661	1.24638	-1.25502	-0.80971	2.17444	1.52893	-0.566284	-0.0116024	1.30801	2.87997
Feature_28.37min_540.33105mz	-0.0936082	-0.725498	-0.958872	-0.680839	1.79451	1.28659	-1.26857	0.463605	0.0364036	0.378101
Feature_28.41min_327.16926mz	0.916596	-0.635592	0.1404	-1.94522	1.03054	0.984926	1.86782	0.135537	1.51484	1.27451
Feature_28.45min_593.27348mz	-0.58495	-0.435384	-0.612382	0.198526	1.05607	1.38348	-1.07464	1.14832	1.84153	1.05889
Feature_28.47min_271.22761mz	4.5569	4.37584	0.883448	-1.62358	0.686994	0.524605	-0.179835	-0.829731	-0.197799	-0.156795
Feature_28.74min_505.30198mz	-0.144047	0.344802	-0.410359	-0.158997	0.698975	0.535468	0.0996363	0.451969	-1.41939	1.06882
Feature_28.83min_537.32837mz	0.622315	0.527994	0.148741	0.0392524	0.272367	-0.294697	-1.07112	0.0669054	0.0589108	0.921966
Feature_28.86min_112.98545mz	-2.87859	-1.1491	3.71608	1.91769	-2.27349	-1.47712	0.905802	-0.663326	-0.0646136	0.180946
Feature_28.87min_144.92318mz	2.145	2.86016	2.98598	1.6686	-1.00798	2.90653	2.0247	-0.791656	-2.95847	0.694239
Feature_28.9min_100.93241mz	-0.410653	-1.10789	2.85835	-0.621692	3.41379	5.87833	1.7691	-0.685897	-0.793735	-0.563423
Feature_28.92min_339.19983mz	3.56852	2.17002	3.13903	0.482194	-2.26921	-0.0340729	5.79102	-1.78127	-1.00725	0.118696
Feature_28.93min_250.1449mz	-0.518991	-0.728603	3.10294	-0.967418	-2.89486	0.11271	3.32479	-1.35365	-0.218252	-0.900995
Feature_28.93min_325.18421mz	-0.101072	-1.58901	2.0235	-3.45683	4.81705	7.43545	4.58386	-0.615772	-0.159939	-0.380455
Feature_28.94min_311.16845mz	-0.033907	-0.139087	2.11826	-0.355439	-1.98615	-2.27278	2.34794	-0.854205	-0.0261317	-0.0259406
Feature_1.27min_191.01977mz	0.473965	-0.350609	0.368967	0.552879	-0.447855	-0.661962	-0.635184	NA	0.232463	2.00253
Feature_3.06min_279.10844mz	0.336895	-0.871402	-0.0882106	-0.962429	-0.638325	-1.64911	0.76897	NA	0.400523	-1.33591
Feature_3.35min_187.06114mz	-0.108957	-0.655181	-1.27524	-0.57687	0.071375	0.149028	0.505806	NA	2.34795	1.63936
Feature_4.72min_451.21852mz	0.56425	0.60917	NA	-2.26319	0.76817	0.219317	-0.189399	0.0358434	-1.84909	-1.45842
Feature_5.16min_369.08279mz	0.355787	NA	-3.72704	-0.649936	0.627528	0.309496	-0.99368	0.2728	0.175865	1.13229
Feature_5.73min_329.08792mz	1.13246	NA	-1.34834	-2.67582	0.740481	0.298976	-0.0161821	1.19733	1.02814	1.5995
Feature_5.75min_433.09894mz	-0.917892	-0.470799	-2.43851	-1.58876	-0.0388607	-1.46313	0.60436	NA	-0.488052	-0.456586
Feature_6.07min_389.14511mz	-0.495359	0.569374	-0.78941	0.050663	2.3315	0.892959	-2.58231	NA	-0.0643127	-1.05553
Feature_6.44min_439.16107mz	1.07237	1.28454	-1.37225	-1.16711	0.983947	-0.372894	-0.667519	NA	1.1999	1.38885
Feature_6.52min_227.10372mz	-0.224188	-0.291714	0.280381	0.871891	-2.91941	-2.11659	NA	1.99349	-4.04593	-1.97389
Feature_6.82min_343.13967mz	-0.184957	-0.11571	-2.15976	-0.814733	0.0614453	0.217622	-0.598372	NA	1.6387	-0.527584
Feature_7.06min_453.23316mz	0.138488	-0.738687	-2.54619	-0.336491	0.198866	-0.178938	-0.756219	NA	-0.124119	-2.18065
Feature_7.58min_387.12938mz	0.0410018	NA	-1.4734	-0.232161	1.93321	1.60197	-0.639095	0.686731	0.142611	-0.381116
Feature_8.12min_303.08734mz	-3.58568	-2.46946	0.520397	0.610379	-1.69978	1.71973	0.00220996	NA	-0.851539	-1.52827
Feature_8.15min_435.22324mz	1.77769	0.897239	NA	-0.0147502	3.29008	1.27933	-0.824874	0.388998	0.310831	1.65809
Feature_8.49min_161.02436mz	-0.195538	0.0354999	0.0793799	0.391779	-0.714798	-0.252609	NA	1.30598	-1.13597	0.0735147
Feature_8.51min_491.17739mz	1.22045	1.10907	0.201721	-0.0763257	0.79482	0.236317	-2.52597	NA	0.540614	1.36447
Feature_8.56min_225.11324mz	-0.311082	0.101822	0.872656	0.340185	-1.29847	-0.710871	NA	0.0994547	0.0582942	0.561403
Feature_8.64min_431.19239mz	0.520819	0.455559	-3.75488	-1.7698	0.137282	-0.53039	-0.242405	NA	-0.643856	0.0748811
Feature_8.86min_403.16101mz	-0.665605	-0.836652	NA	-0.381111	0.433651	-0.281023	-0.873241	-0.0335068	1.57525	0.880592
Feature_9.16min_327.08742mz	0.677303	0.429275	-2.57035	-0.0219069	0.367045	-0.121113	-0.402443	NA	1.76519	0.610449
Feature_9.76min_377.18171mz	2.71913	1.7701	-2.01108	-0.865824	0.557075	0.281081	-0.662836	NA	0.234942	-0.593737
Feature_9.79min_537.19776mz	-1.40741	NA	0.562348	-0.0711656	2.59678	2.17623	-1.44566	1.35437	1.2154	0.700885
Feature_9.96min_711.2144mz	-0.77306	-0.859837	NA	-0.512898	0.965236	-0.619045	-1.88373	0.0404266	-1.65564	-1.46689
Feature_10.31min_433.20817mz	1.42152	0.350199	-0.139433	-0.109573	0.0914262	-0.88721	-1.97605	NA	0.66805	2.39597
Feature_10.38min_437.23916mz	2.14802	2.76048	-1.11569	-0.45001	-0.543138	-0.326458	-2.47233	NA	-0.130888	-0.928313
Feature_10.39min_363.12971mz	-0.850544	-0.364277	-0.125603	0.189195	-1.06806	-0.666565	NA	-0.0552712	-1.68715	-1.06233
Feature_10.47min_623.12569mz	0.620271	0.161761	-0.026968	-1.93186	1.60449	1.65463	-0.725731	NA	0.579994	0.569884
Feature_10.48min_377.18176mz	-0.70033	-0.467733	-1.21968	-1.52576	0.0236056	-0.00061591	NA	1.02619	-1.21452	-1.16515
Feature_10.6min_435.22356mz	0.131252	-0.0702784	NA	-1.03391	0.673964	-0.00295999	2.19602	-0.00112496	-0.608188	-1.32969
Feature_10.62min_437.23914mz	1.68605	0.283916	-1.12726	-0.441715	-0.184304	-0.247687	-2.6727	NA	-0.379838	-1.0205
Feature_11.16min_435.2235mz	1.33131	0.876353	-1.42194	-0.414114	-0.453367	-0.428905	-1.72084	NA	0.341029	1.1481
Feature_11.53min_435.22334mz	0.430258	-0.306822	NA	-0.728413	-0.553411	-0.301621	2.72444	0.153454	-0.11475	-1.71816
Feature_11.55min_551.21342mz	-0.566101	-0.0210842	NA	0.860125	-0.194664	0.19589	-0.762652	0.674352	0.795767	1.33891
Feature_11.56min_549.25535mz	0.838857	1.31145	0.551102	1.2294	-0.876497	0.499294	-1.28773	NA	0.221661	-0.161864
Feature_11.56min_491.18mz	-0.876047	-0.471981	2.2925	0.854599	-0.484852	-0.713696	NA	0.156477	0.537523	0.688334
Feature_11.88min_369.15521mz	-2.10222	-0.71783	-0.491344	0.546209	3.02856	3.03959	1.60105	-1.11759	-2.35439	NA
Feature_12.14min_593.15123mz	NA	-1.28032	0.141906	0.388738	-0.144907	0.774963	-1.97718	-0.714301	-0.895771	-0.942455
Feature_12.21min_783.1991mz	1.73068	0.46763	-0.0474065	-0.51816	-0.0142535	0.185025	-1.37532	NA	1.0097	-2.10751
Feature_12.56min_373.18675mz	-0.681706	0.0676975	-1.35854	-0.283097	-0.35629	-0.878947	NA	-1.543	1.22379	2.13166
Feature_12.79min_534.14058mz	0.236858	-0.270559	-3.03207	-0.606361	-0.8037	-1.21306	-0.182811	NA	0.0563651	-1.40093
Feature_12.8min_419.22843mz	0.481525	0.465425	NA	-0.906629	2.61535	1.14935	2.19133	0.482752	0.0320292	-0.285656
Feature_12.84min_373.18666mz	-0.480638	-0.0195914	-1.64694	0.438718	-1.28394	-0.849713	-0.00495503	NA	1.22776	1.53554
Feature_13.06min_435.22363mz	0.13762	-0.107265	NA	-0.140079	0.185712	-0.431551	2.11286	-0.259919	-0.372135	-1.22785
Feature_13.17min_673.235mz	-1.57441	-0.266142	NA	-0.0137032	0.305731	-1.54813	-0.531605	-0.5892	0.263228	0.0135482
Feature_13.81min_417.21297mz	0.0767376	-0.167585	NA	-1.0891	0.171477	-0.0216108	1.98664	-0.089621	0.901034	-0.223624
Feature_14.44min_229.14447mz	-0.813843	-1.63431	-0.642023	-0.551369	0.517037	0.50507	NA	-0.687036	0.606007	-0.63353
Feature_14.56min_551.21358mz	-0.0514353	-0.285391	-1.09521	NA	-0.137066	0.16091	-0.541938	-0.537848	1.90648	1.05415
Feature_15.47min_852.14227mz	1.16512	1.51199	-3.04476	-0.769911	0.43336	-0.561911	-1.07912	-0.0575415	NA	-1.31095
Feature_17.46min_783.23592mz	1.98903	NA	0.200886	-0.138876	0.463098	0.241688	-0.59617	0.505909	0.223587	1.18328
Feature_17.53min_705.1645mz	0.9177	NA	-1.2555	-0.787527	0.603252	0.666105	-1.16139	-1.30459	-0.0273094	-0.104293
Feature_17.58min_721.13068mz	0.661078	0.0822913	-0.719235	-2.91563	0.517891	NA	1.77641	-0.00907712	-1.00476	0.185386
Feature_17.96min_493.22919mz	-0.154891	-0.367423	-1.54504	-1.64927	-0.263149	NA	-0.996158	0.154307	0.00394564	-0.00650095
Feature_18.46min_227.1289mz	0.569564	0.548362	-1.33022	-0.0684882	-0.148147	0.218863	NA	-0.0610685	0.225661	-0.0327648
Feature_19.11min_271.09747mz	-0.40765	-0.00461	-0.0754267	0.247444	1.03298	0.257369	-1.50703	NA	-0.763474	-0.567785
Feature_19.11min_475.16104mz	-0.725495	-1.45708	-0.0605961	-0.150118	0.579097	-0.0608614	-0.241428	NA	-0.65272	-0.413703
Feature_20.44min_593.15116mz	0.904227	NA	1.19428	0.83185	-0.242262	-0.775065	-0.956937	-0.255226	0.98392	1.10413
Feature_21.88min_267.06612mz	NA	-0.57419	-1.10255	-0.592228	-0.52013	-0.204902	0.74873	0.416119	0.346295	-0.205938
Feature_23.43min_209.08565mz	3.1635	1.92077	0.855633	NA	2.25187	2.39189	2.83701	-0.0299436	-0.790226	-0.106677
Feature_23.74min_309.20698mz	-0.26702	-0.447617	-0.151067	-0.168964	-0.961589	-1.03623	NA	-2.4465	0.996875	-0.38956
Feature_24.1min_387.28638mz	1.5352	1.05627	1.93147	NA	1.78354	2.76052	4.54398	0.000492246	-0.837646	-0.0408044
Feature_24.23min_283.06112mz	-0.793539	0.652565	-2.94257	-2.22995	-1.41912	-2.58953	-0.343897	-0.303981	0.0790858	NA
Feature_24.3min_251.09575mz	4.35553	2.60823	0.822105	NA	2.40997	2.61331	-0.0008642	-0.409424	-0.919222	-0.126802
Feature_24.41min_293.17819mz	1.22309	-0.959741	2.8497	NA	-5.71239	-1.00122	1.20298	-1.05045	2.03958	2.46131
Feature_24.51min_281.04544mz	-2.53219	-2.00813	0.667357	0.184416	0.257933	-0.495747	0.0322219	NA	-0.112587	0.325608
Feature_25.13min_224.09273mz	-0.628244	-1.79654	6.82499	3.07057	-3.18769	-0.589194	NA	-0.808505	-0.191162	0.374024
Feature_25.3min_194.08222mz	-0.425156	-1.95893	6.18131	2.87819	-3.31776	-0.42519	NA	-1.26857	-0.0369311	0.332348
Feature_25.97min_393.24988mz	1.40015	1.5034	0.721177	NA	2.28107	3.1144	5.35242	0.0108393	-1.07415	-0.141801
Feature_25.98min_413.25437mz	-0.120172	2.3026	-0.587202	NA	2.04914	1.62686	1.26662	1.12584	1.13761	-0.417961
Feature_26.23min_600.10958mz	-1.35443	-0.799764	5.99583	4.70308	-1.88084	0.17222	NA	-0.373157	0.217953	0.448601
Feature_26.23min_590.08084mz	-1.14471	-1.02173	6.42543	4.98112	-2.53907	-0.210632	NA	-0.291357	0.593108	1.08042
Feature_26.28min_311.2224mz	0.0726342	1.04525	0.357097	-0.627841	1.0682	0.709239	0.641457	NA	2.0478	1.70722
Feature_26.72min_861.43538mz	0.0467547	-2.27683	-0.820071	-3.21112	-0.318858	NA	-1.77767	0.582704	-0.069	0.703565
Feature_26.92min_315.25396mz	0.924065	0.342143	0.0237552	-0.109786	-0.0626679	0.197619	NA	1.15634	-0.145289	1.76012
Feature_27.13min_559.31267mz	-0.0763204	-0.916325	1.12741	0.580538	0.187002	NA	-1.02321	1.08465	0.464739	0.182789
Feature_27.14min_277.14437mz	2.78193	1.75984	0.946513	NA	2.55516	3.13242	3.34552	-0.192418	-0.898572	-0.354984
Feature_27.16min_699.38138mz	-1.35434	-0.411218	-0.560901	-1.52268	2.29472	NA	-1.51421	-0.181291	1.02667	0.954258
Feature_28.26min_713.39723mz	-0.581093	-1.42393	-2.68266	-0.876335	-0.368876	NA	-1.36718	-0.393207	-0.484025	-1.15475
Feature_28.36min_293.21092mz	-0.235849	-1.06877	-2.11663	-1.82511	-1.05498	-0.0922694	0.743992	NA	1.90897	0.939032
Feature_28.63min_115.92051mz	-1.71678	-1.85138	1.61329	1.91901	-0.927532	2.04128	NA	-0.346227	2.62557	2.57853
Feature_28.76min_248.08015mz	3.09886	1.16922	2.17343	-1.45121	1.52864	1.05179	-1.44152	-0.173675	NA	-0.908039
Feature_1.36min_325.11391mz	0.813729	-0.191198	1.43449	0.12071	NA	NA	-0.173108	2.18372	-0.372449	0.765813
Feature_1.88min_297.11909mz	NA	NA	-0.576821	-0.273975	1.22382	1.08911	-0.559689	0.236125	-0.0635934	0.177878
Feature_2.36min_137.02437mz	1.48033	0.814605	NA	NA	-1.28911	-0.592392	-0.275146	0.98827	0.789382	1.16731
Feature_2.59min_451.14588mz	0.977981	0.864908	0.374409	-1.19732	NA	NA	-0.29135	0.531814	-0.170607	-0.308219
Feature_2.74min_467.11933mz	0.632527	-1.29105	-1.07438	0.743663	NA	1.76071	-0.920995	-1.88503	0.237662	NA
Feature_2.75min_333.0828mz	0.200359	1.16984	-1.99579	-0.860746	NA	NA	-0.174137	1.01773	1.42461	1.31698
Feature_3.42min_311.13482mz	-0.600328	0.165591	NA	-0.0158108	1.47355	NA	-0.992686	2.21329	0.408866	-0.376665
Feature_3.59min_436.17578mz	NA	NA	-0.184816	-1.70707	1.68886	0.534924	-1.06777	1.42375	-0.202322	0.938598
Feature_3.7min_591.11418mz	-2.46103	-1.54908	-0.54308	-0.109034	NA	1.51816	-0.527254	NA	-0.597	-2.2276
Feature_3.96min_293.12364mz	NA	NA	0.893289	0.811055	-0.921831	0.694639	0.222243	-0.199593	0.234194	1.53818
Feature_3.96min_436.17588mz	NA	NA	-0.616154	-0.26736	1.20542	-0.875339	-1.6705	0.508792	-0.780662	0.501686
Feature_4.1min_189.07686mz	NA	NA	-0.876508	-0.757875	1.19955	0.0871709	-0.218721	0.597246	-0.0346759	-0.438297
Feature_4.3min_325.15047mz	NA	NA	-1.51374	-0.368552	1.01522	0.858756	1.00886	-0.761219	0.25041	0.416358
Feature_4.38min_377.1453mz	NA	NA	-1.63251	-0.717661	0.475592	0.214388	-0.576262	0.18409	0.843694	0.836262
Feature_4.56min_375.12978mz	-0.0257895	0.0447985	NA	-0.391863	1.47167	0.301971	-2.15159	NA	-0.186234	-1.11616
Feature_4.61min_429.98397mz	-0.484706	NA	0.663966	1.06713	1.16261	0.195678	NA	-0.36186	0.588878	1.83895
Feature_4.84min_405.14034mz	NA	NA	-1.25676	-0.692281	1.47015	1.69247	-0.246679	-1.87265	-0.743678	-2.32899
Feature_5.17min_405.14049mz	NA	NA	-1.29485	-0.52625	0.0165246	-0.389769	0.0695235	0.975587	-0.266607	-0.651072
Feature_5.22min_727.194mz	1.36449	0.663168	2.99231	2.17015	NA	NA	-1.91188	0.395306	0.869437	1.74567
Feature_5.73min_453.23402mz	0.552061	-0.099058	NA	-0.00603803	-1.24912	-0.604279	2.25336	NA	-1.56801	-2.33654
Feature_6.25min_468.20901mz	NA	NA	-1.4444	-1.37104	-0.164823	-0.610293	-1.68931	0.29697	-1.45894	-0.756257
Feature_6.64min_363.16607mz	-0.320347	0.11483	-0.017171	0.817468	1.15692	0.612194	-0.920813	-0.0278465	NA	NA
Feature_6.9min_439.1741mz	0.195581	1.15425	-0.253216	0.0784687	0.0290793	0.374921	-0.354783	-0.715467	NA	NA
Feature_7.07min_228.08773mz	1.20696	1.54413	0.491818	1.46751	-2.7741	-1.80523	NA	0.373634	NA	-0.901701
Feature_7.08min_355.1026mz	NA	NA	-1.84538	-0.112681	1.39061	0.574032	-0.201364	0.654328	-0.116739	-0.476558
Feature_7.46min_325.09285mz	-0.668745	-0.306436	1.2005	0.785995	1.11208	0.592001	-2.24247	-0.97219	NA	NA
Feature_7.68min_385.11384mz	NA	NA	-2.16074	-0.400873	0.597595	0.717002	-0.525418	-1.59098	1.01666	-0.317635
Feature_7.92min_163.04003mz	-0.560212	0.69945	0.284394	0.080257	-0.939154	0.628041	NA	NA	-0.675586	1.25129
Feature_7.96min_403.16089mz	-1.33933	-0.620257	1.13086	0.905407	0.336614	-0.500253	-0.777465	0.347283	NA	NA
Feature_8.22min_451.21815mz	2.32502	0.907227	NA	NA	2.61575	1.23472	-1.96644	0.537484	-0.11797	0.733505
Feature_8.39min_435.12982mz	2.07543	NA	-0.118629	0.199205	1.6555	0.98666	-0.236561	NA	-0.141217	0.58185
Feature_8.6min_435.22327mz	NA	NA	-4.02133	0.280173	4.79767	3.16037	-1.21502	0.159757	-0.796494	-0.769754
Feature_8.91min_307.13986mz	NA	NA	-1.6193	-0.788257	1.5361	1.3294	-1.6168	-0.156618	0.499484	0.546278
Feature_9.52min_377.18165mz	NA	NA	-1.19748	-0.40348	1.10772	0.878822	-0.878879	0.461386	0.214405	0.527827
Feature_9.76min_437.23893mz	-0.00460511	1.34964	NA	NA	2.46732	0.0882779	0.433642	0.956167	0.429596	1.85768
Feature_9.96min_455.02786mz	-1.2219	-0.629388	NA	-0.544935	1.3856	1.59267	0.329097	0.368473	NA	-1.03308
Feature_10.13min_433.20788mz	-0.478943	0.903079	-3.12278	NA	-1.49675	-1.41507	NA	1.5951	-2.26042	-2.16601
Feature_10.2min_465.10371mz	NA	NA	-0.92823	-1.01622	0.700026	0.220395	-0.789882	0.53328	-0.147684	-1.6269
Feature_10.83min_435.22359mz	0.700371	NA	-0.577631	-0.678714	0.100877	-0.0473962	-3.1895	NA	-0.202312	-0.983729
Feature_10.87min_639.19256mz	NA	NA	0.583874	-0.0423363	0.455605	-0.811194	-1.61958	0.614359	0.302851	0.549907
Feature_11.03min_435.22344mz	0.149472	-0.265132	NA	NA	0.388652	-0.31303	1.51184	-0.254815	0.883945	0.0646422
Feature_11.38min_609.14621mz	NA	NA	-0.987049	0.229533	0.0192882	0.633716	-0.917053	0.656584	0.209391	-1.57493
Feature_11.45min_437.23903mz	-0.283464	0.105081	NA	-0.712835	-0.748534	-0.278751	0.84686	NA	0.357746	-1.06543
Feature_11.5min_429.21296mz	NA	NA	-0.799779	-0.83636	1.03547	0.18139	-0.717017	-0.999276	-0.79458	-1.57993
Feature_11.6min_463.08806mz	NA	NA	-2.68259	-1.24591	0.397871	0.380526	-0.916902	-0.198279	-0.743839	-0.594662
Feature_11.8min_151.03999mz	0.146144	-0.280617	0.63633	0.97404	1.08966	0.738064	NA	NA	-1.24968	-1.24014
Feature_11.81min_783.19903mz	1.41782	1.00373	NA	-0.671587	0.864784	1.05137	0.799792	NA	2.31489	-0.818642
Feature_11.86min_415.19731mz	0.448779	0.427211	NA	-1.14867	0.743838	0.0788164	-0.359326	NA	-0.918507	-0.390129
Feature_11.98min_501.1978mz	NA	NA	0.304182	-0.153926	-1.07416	0.171321	-0.361154	-1.14802	0.570707	-0.100349
Feature_12.01min_583.23935mz	-0.133075	0.151956	-0.642602	-0.520281	0.65646	-0.34893	-0.972877	-1.23001	NA	NA
Feature_12.21min_581.22393mz	-0.364495	0.156109	-0.102279	-1.14698	0.90811	0.015158	-0.731068	-0.61926	NA	NA
Feature_12.37min_419.22857mz	0.146862	-0.242418	NA	NA	1.05552	0.0148929	2.9519	-0.978446	-0.832765	-2.65118
Feature_12.85min_593.15118mz	NA	NA	-2.22861	-0.583378	0.57213	0.3838	-0.703383	1.92189	-0.247517	-0.0985194
Feature_12.89min_709.19881mz	0.782846	NA	0.033567	-0.0668331	-0.488759	0.324729	-1.89165	NA	0.544433	0.79988
Feature_13.08min_447.09341mz	NA	NA	-4.35698	-1.54168	-0.255926	0.374223	-1.30601	1.62527	-1.02932	0.189409
Feature_13.22min_431.22838mz	-0.681137	-0.348216	NA	NA	-0.0771908	0.380154	1.76254	-1.03337	-2.48068	-0.886283
Feature_13.33min_479.24952mz	NA	NA	1.42467	-0.148481	0.508705	-0.0767504	0.0595689	-0.546162	2.1299	1.90719
Feature_13.39min_431.22827mz	-0.781479	-0.854867	-1.47073	-0.361752	-0.457801	NA	0.0398546	-0.0465015	NA	-0.339166
Feature_13.89min_507.11457mz	NA	NA	-0.105433	0.3548	-0.858553	0.545475	-0.612459	3.66378	-0.78754	0.331367
Feature_14.95min_221.06674mz	0.486667	-0.406631	NA	NA	0.836224	-0.510461	1.97212	-0.369622	-1.54884	-2.25242
Feature_15.05min_161.04552mz	NA	NA	-1.35248	-0.788254	0.412596	0.650114	-0.512655	1.19797	-0.746541	-1.09817
Feature_15.46min_871.16025mz	1.02353	-0.556492	1.90298	0.959409	NA	NA	0.155879	-0.942337	-1.73044	-0.298626
Feature_15.87min_431.22874mz	-0.0891616	-0.176409	NA	NA	1.27305	-0.754017	1.60128	-2.00346	-0.681872	-1.43544
Feature_16.4min_607.16682mz	0.733703	0.688114	1.71201	1.18097	NA	NA	-0.551855	2.17928	2.17886	2.27634
Feature_18.95min_491.21357mz	1.47411	0.575129	0.125854	0.649733	0.74919	0.486619	-0.130144	0.87953	NA	NA
Feature_19.03min_301.16561mz	NA	NA	-2.52813	-1.65195	3.6482	3.16991	-0.936886	-1.12509	1.44736	1.15417
Feature_20.39min_301.16558mz	NA	NA	-1.90565	-0.775862	2.14357	1.26595	-0.691179	-0.1112	2.63303	2.63547
Feature_21.54min_213.14956mz	-0.382008	0.679319	-0.442337	-0.431791	1.49567	0.673581	-0.370064	-1.76234	NA	NA
Feature_23.66min_223.13392mz	0.880459	1.64683	-1.169	-1.26493	0.784323	0.492725	1.21337	-1.28357	NA	NA
Feature_26.87min_647.32884mz	NA	NA	-1.62891	-1.16544	1.06147	0.815455	0.051335	-0.368916	1.3044	2.44926
Feature_27.05min_361.19917mz	-1.33719	-0.637724	-0.302702	-1.10563	0.392223	-0.128143	-1.01631	0.730581	NA	NA
Feature_27.65min_527.28636mz	-0.114169	0.657665	0.483564	0.194079	-0.0342614	-0.983318	1.02935	-0.00225808	NA	NA
Feature_27.93min_116.92814mz	NA	NA	-0.647121	-0.257352	1.12703	1.07164	-0.955539	0.772936	-7.93387	-3.90534
Feature_28.87min_116.92817mz	NA	-1.72982	-0.557387	-0.561064	1.84118	0.751579	-1.52106	NA	0.445376	1.11517
Feature_28.9min_115.92047mz	1.81906	1.19409	3.77301	1.34436	NA	NA	3.59464	0.522823	-3.62157	-0.231934
Feature_1.28min_103.0028mz	-0.571388	-0.202606	-0.0387281	-0.280976	-1.10324	-1.70778	-0.0159625	NA	NA	NA
Feature_1.67min_260.02341mz	-0.322702	0.00708401	0.0498054	-0.289522	-0.467564	-0.252771	-2.37931	NA	NA	NA
Feature_3.13min_591.11455mz	NA	-1.23691	-0.236384	0.127608	NA	NA	-0.697344	-1.70494	-1.01146	-3.03147
Feature_3.36min_167.03481mz	1.74251	0.841374	NA	0.593895	2.16938	0.722783	-0.581214	1.37571	NA	NA
Feature_3.92min_395.19228mz	NA	NA	-1.60013	-0.799028	0.526144	0.1923	-0.275863	NA	-0.412602	-1.16753
Feature_4.71min_348.13013mz	NA	NA	-1.36972	-0.711795	1.08192	-0.0875144	-0.0722055	0.49347	-0.511731	NA
Feature_4.87min_361.11415mz	NA	NA	0.0275702	NA	-0.995808	-0.691925	-1.1855	1.88515	-0.583051	0.0569229
Feature_5.37min_301.05644mz	NA	NA	0.887289	1.17911	2.33909	1.39127	NA	0.167832	0.0340268	0.907309
Feature_5.45min_577.13496mz	-2.57398	-1.84842	-0.0428371	0.318893	NA	NA	-4.27693	NA	-1.11108	-2.2172
Feature_5.46min_394.17209mz	0.715763	1.68544	-0.200028	-0.930865	0.435218	-0.887487	-0.821446	NA	NA	NA
Feature_6.58min_417.10375mz	-1.33897	-0.730356	NA	NA	-1.3977	-1.75078	2.8771	NA	-1.13203	-0.643116
Feature_7.05min_172.09795mz	-1.86178	NA	0.841098	0.649605	NA	NA	-0.793756	0.375606	0.927443	1.40605
Feature_7.53min_448.18277mz	1.48023	0.291746	NA	NA	0.0866476	-0.629705	-1.11794	NA	0.492492	0.675829
Feature_7.57min_389.14501mz	NA	NA	0.412698	NA	-1.03423	-0.680887	0.828123	1.56787	1.09324	0.712816
Feature_7.86min_483.20833mz	2.57272	NA	NA	1.01761	-0.894893	-1.48076	-0.539694	NA	1.10348	0.763311
Feature_8.28min_433.20783mz	2.10055	1.67179	NA	NA	NA	-0.890187	-1.06698	0.561073	2.67687	1.38851
Feature_8.31min_475.21853mz	-0.591294	-0.167432	NA	-0.0137203	0.673946	-1.76076	-0.240176	-1.69288	NA	NA
Feature_8.41min_272.11398mz	0.514664	-0.142195	3.02266	1.78069	NA	NA	NA	0.890879	0.424888	2.65196
Feature_8.53min_357.11923mz	NA	NA	-0.00228996	NA	-1.14678	-0.948987	-1.83832	1.47201	0.430728	1.52503
Feature_9.12min_435.22313mz	NA	NA	-0.466272	NA	2.59723	1.18398	-1.64459	0.281054	1.32362	2.29857
Feature_9.47min_301.11952mz	NA	NA	-1.15221	-2.18656	-0.870009	-0.195636	-0.81189	1.05303	0.0569456	NA
Feature_9.78min_433.20808mz	NA	NA	-2.08483	-0.359222	1.45976	1.27629	-2.66435	NA	-0.687417	-2.59091
Feature_9.87min_305.07004mz	0.274083	0.360157	NA	NA	NA	-0.460468	-0.473336	0.619489	1.14473	1.1901
Feature_10.73min_581.28074mz	NA	NA	NA	-1.18827	1.9582	0.135467	-2.94325	0.204611	0.317858	0.0256249
Feature_10.77min_163.07625mz	-1.17165	-0.542227	NA	NA	1.38943	0.539062	-0.0787096	-0.259769	NA	-0.160542
Feature_11.16min_437.23891mz	-0.0183063	-0.205504	NA	NA	0.0839703	0.079611	NA	0.0425564	-0.299378	-1.63789
Feature_11.31min_511.23963mz	-0.636194	NA	-1.10943	-1.59958	NA	NA	-0.0953052	-0.130272	-1.32261	-1.97369
Feature_11.41min_549.25541mz	0.332283	-0.0410674	NA	NA	0.999977	-0.523851	3.10007	NA	-1.20222	1.38651
Feature_11.43min_193.08689mz	0.157322	NA	1.76441	0.994427	NA	NA	-0.456308	-0.271429	0.481284	0.898257
Feature_11.8min_597.21858mz	-0.338752	0.0397474	-0.711847	NA	NA	NA	-0.800386	-0.448491	0.808171	1.9541
Feature_11.9min_510.08904mz	1.58545	0.871294	-0.669675	-2.83567	2.36955	1.18287	-1.3122	NA	NA	NA
Feature_12.14min_393.17649mz	NA	NA	0.723993	-0.061847	-0.0228126	0.162966	-0.0743103	NA	0.175719	-1.327
Feature_12.33min_221.06664mz	-0.0244596	0.155487	NA	NA	0.269454	0.0527098	0.318639	NA	2.84014	3.05834
Feature_12.33min_113.02432mz	-0.0536265	-0.0763389	NA	NA	0.0215367	-0.111463	-0.243946	NA	2.04423	2.93297
Feature_12.88min_433.20773mz	-0.0502746	NA	NA	-0.538356	-0.327844	-0.74386	-1.43663	NA	-1.0228	-3.58211
Feature_13.14min_417.21304mz	NA	NA	-2.32015	-1.59399	2.29507	1.98389	-1.8336	NA	-0.619013	0.326834
Feature_13.37min_623.1615mz	NA	NA	0.825456	1.1193	0.0680378	0.706039	-0.698636	NA	-2.47498	-1.29753
Feature_13.65min_477.10395mz	NA	NA	-0.738666	-0.217102	0.950225	1.50491	-1.096	NA	-1.89241	-0.582112
Feature_13.66min_565.19274mz	0.0552972	-0.122732	0.992787	1.2558	NA	NA	-0.192542	NA	2.07202	1.65641
Feature_13.68min_653.17222mz	-1.36306	-0.631827	NA	NA	0.926979	0.39619	-1.00905	NA	-1.09942	-0.627935
Feature_14.06min_231.16003mz	NA	NA	-0.686742	0.127989	0.127975	0.142768	NA	-1.26556	-2.4363	-1.78145
Feature_14.51min_565.22881mz	NA	NA	-0.633416	-0.365673	4.13543	2.05067	0.621849	NA	0.976003	-0.286615
Feature_14.65min_507.11432mz	3.43193	1.45345	0.593404	-0.740779	NA	NA	-1.34261	NA	1.61761	0.610532
Feature_14.86min_651.25057mz	-0.897419	-0.388489	0.379879	-0.236492	-0.928307	-1.47495	-0.145991	NA	NA	NA
Feature_15.37min_341.17178mz	-0.0981456	-0.363262	0.19275	2.57911	-0.852557	NA	NA	NA	0.0596488	-1.12942
Feature_15.46min_421.24448mz	0.991346	1.03417	-1.52936	-1.78619	NA	NA	-2.47118	NA	-0.425318	0.121424
Feature_15.54min_415.23387mz	0.129021	-0.495724	NA	NA	1.93571	-0.139818	1.09351	NA	1.31519	1.27591
Feature_16.24min_769.21979mz	-0.612013	-1.02926	NA	NA	-0.16092	-0.0865219	-1.0947	-0.735607	NA	-0.363366
Feature_16.32min_429.17658mz	-0.910431	-0.472312	0.0160988	0.572333	NA	0.346861	-1.01119	0.412005	NA	NA
Feature_16.4min_433.15053mz	NA	NA	0.288453	0.217491	0.774093	0.110804	NA	0.0768008	-1.23185	0.422132
Feature_17.11min_413.21789mz	-0.000135886	-0.80769	NA	NA	1.73616	0.301171	0.940954	-0.0511136	NA	-1.38394
Feature_18.13min_475.19464mz	0.653718	0.272309	-1.07758	1.10064	NA	NA	1.35875	NA	-0.914612	0.533238
Feature_18.75min_475.16122mz	NA	NA	0.855813	0.966161	2.41473	0.608045	NA	-0.757612	1.97177	2.03987
Feature_20.42min_407.20748mz	-0.827902	-0.0861345	-0.103209	-0.537332	-1.17563	-0.702965	-0.846515	NA	NA	NA
Feature_22.21min_325.20023mz	-0.146178	1.11073	0.53234	-1.45062	1.95074	1.23443	NA	0.884818	NA	NA
Feature_24.13min_307.19142mz	0.732137	0.00143431	1.55181	-1.27047	0.111564	NA	NA	-1.22255	1.49339	NA
Feature_24.38min_311.18453mz	0.396356	0.829013	0.220175	0.403632	0.139342	-1.42012	NA	-1.4387	NA	NA
Feature_25.77min_343.21264mz	NA	NA	NA	-1.78635	-0.0486248	-0.144787	-0.538364	0.596977	-3.64298	-1.32316
Feature_26.08min_146.93292mz	2.16652	3.72076	NA	NA	-0.879715	NA	-0.399038	-0.553713	-1.72231	-0.0194589
Feature_26.23min_571.15568mz	-1.361	-1.22974	NA	NA	-1.80773	0.114034	NA	-0.893902	0.21651	0.301035
Feature_26.23min_418.01747mz	-1.57166	-0.952306	NA	NA	-2.24274	0.0294513	NA	-0.979304	0.719188	0.623615
Feature_26.23min_356.01742mz	-1.55014	-1.4867	NA	NA	-2.23529	-0.0189444	NA	-0.815541	-0.274533	0.0937738
Feature_26.23min_327.01477mz	-0.906801	-1.14095	NA	NA	-2.36467	-0.0208128	NA	-0.67528	-0.219166	0.0653264
Feature_26.23min_782.20137mz	-1.37755	-0.795132	NA	NA	-1.96992	0.0643408	NA	-0.914528	0.357933	0.531193
Feature_28.14min_116.92837mz	0.731076	0.840269	-1.80508	-2.14251	NA	NA	-2.09104	0.738937	NA	-0.292643
Feature_28.17min_381.26274mz	0.197963	0.0316343	0.736031	0.107935	-0.746551	-1.21821	NA	-0.30139	NA	NA
Feature_28.36min_381.26284mz	0.499252	0.87344	0.265552	0.186933	-0.304129	-1.19371	NA	0.898928	NA	NA
Feature_28.64min_116.92824mz	NA	NA	0.024059	0.543348	-0.241094	-0.0279263	2.9471	-0.00193773	-1.80153	NA
Feature_28.87min_593.27335mz	0.0793571	-0.020509	0.917097	0.667443	NA	NA	-0.598002	NA	1.56646	1.83153
Feature_28.93min_831.50399mz	2.16735	2.11004	NA	NA	0.753999	NA	-2.31948	-0.409987	2.00445	0.751908
Feature_1.28min_327.1295mz	NA	NA	-0.750203	-1.53494	NA	NA	-0.58475	0.391784	-0.03166	-0.0460997
Feature_1.4min_371.11949mz	NA	NA	-0.894083	0.383568	NA	NA	-0.382435	-0.800289	-0.813817	-1.5467
Feature_1.44min_451.14546mz	1.10848	1.58995	-1.72145	-0.925317	NA	NA	-1.78549	0.979405	NA	NA
Feature_1.62min_385.13514mz	NA	NA	-1.19998	-1.74216	NA	NA	-0.318807	1.63518	-0.608393	0.357113
Feature_1.9min_607.10935mz	NA	NA	-1.05627	-0.817333	NA	NA	-0.556031	0.0654238	-1.03024	-2.1249
Feature_1.94min_318.00965mz	-0.491647	-0.687156	0.739277	0.222115	NA	NA	NA	NA	-2.17067	-1.9596
Feature_2.07min_142.05098mz	NA	NA	NA	NA	1.23022	0.167554	-0.736419	0.0129259	1.37173	1.24442
Feature_2.4min_405.14013mz	1.40159	1.2924	NA	NA	NA	NA	-1.4969	-0.161069	-0.0100384	-0.497269
Feature_2.43min_318.11945mz	NA	NA	1.03021	0.233012	NA	NA	-0.459319	-2.36191	-0.638381	-2.45603
Feature_2.53min_607.10927mz	NA	NA	-1.48039	-0.0120778	0.0449479	2.55536	-1.34966	NA	-1.45057	NA
Feature_3.44min_323.13483mz	-0.929475	-0.640566	NA	NA	NA	NA	-0.949504	-1.42942	1.316	1.43323
Feature_3.45min_313.09338mz	NA	NA	-0.14556	-0.360868	NA	NA	-0.392714	0.0482708	-1.34248	-0.472846
Feature_3.6min_266.06706mz	-0.400278	NA	0.974149	0.676829	NA	NA	-1.63897	NA	1.2139	1.65834
Feature_3.69min_481.1351mz	NA	NA	1.09703	0.865703	-1.03984	0.0025057	1.03149	NA	-0.818555	NA
Feature_3.72min_549.14606mz	NA	NA	1.88834	1.72001	NA	NA	-1.60254	0.0845067	0.552602	2.40233
Feature_3.88min_373.11414mz	NA	NA	NA	NA	1.3834	0.394648	-0.29492	0.130237	0.859576	0.937228
Feature_4.49min_361.11381mz	1.23479	0.628234	NA	NA	-0.302449	0.652898	-0.659116	0.247825	NA	NA
Feature_4.54min_300.10891mz	NA	NA	NA	-0.224531	0.351558	-0.527787	NA	1.1545	0.368955	1.02088
Feature_4.59min_163.04001mz	NA	NA	-1.41813	-2.57131	NA	NA	-0.580808	1.48851	-0.319193	-0.741341
Feature_5.15min_169.05072mz	2.10103	1.93563	NA	NA	NA	NA	-0.894372	-0.0606619	1.36455	2.01764
Feature_5.2min_139.04001mz	0.824758	0.296744	NA	NA	2.0963	1.05411	-0.761243	0.505603	NA	NA
Feature_5.24min_131.0714mz	0.292477	0.472625	-0.368382	1.35265	-1.11616	-0.874175	NA	NA	NA	NA
Feature_5.43min_227.10373mz	NA	NA	-0.623777	0.702391	NA	-1.49905	NA	1.35729	-0.445607	-2.61796
Feature_6.05min_239.05633mz	0.64778	0.128343	NA	NA	0.820036	0.825959	NA	NA	0.557054	1.27217
Feature_6.18min_399.09324mz	NA	NA	NA	0.0129531	1.64096	0.945567	-0.84368	NA	0.530517	0.833854
Feature_6.95min_351.16628mz	NA	NA	1.27224	0.265616	0.043703	-0.547177	0.442786	-0.294642	NA	NA
Feature_7.65min_453.23352mz	0.956949	-0.343863	NA	-0.288557	NA	NA	-0.618397	NA	-0.174979	-1.25279
Feature_7.89min_487.09022mz	NA	NA	-0.0995772	-0.155617	0.705052	-0.569144	-0.225912	1.65908	NA	NA
Feature_8.06min_448.1827mz	NA	NA	-0.321009	-0.0401037	NA	NA	0.578758	-0.0806158	1.37603	1.05615
Feature_8.31min_228.0878mz	0.675183	0.593299	1.25809	2.15714	NA	NA	NA	0.41434	NA	-1.68506
Feature_8.47min_497.17796mz	NA	NA	-1.6055	-0.110699	-1.40233	NA	-0.803892	NA	-1.08121	-0.188574
Feature_9.01min_391.19725mz	1.43331	NA	NA	NA	-0.80707	-2.26725	NA	-0.0836072	2.05763	1.77523
Feature_9.41min_439.18209mz	0.947988	-1.59396	NA	NA	NA	NA	1.15301	0.746823	-0.290289	-2.21561
Feature_9.43min_431.1922mz	NA	NA	-0.181969	-0.374402	NA	NA	1.01915	-0.750149	1.36168	-0.208006
Feature_9.59min_305.114mz	-0.152821	0.116901	NA	-1.55374	-0.284505	-0.00797832	-0.889254	NA	NA	NA
Feature_9.69min_357.15525mz	NA	NA	-1.08172	-1.61539	2.09578	1.8704	-0.367613	-0.527038	NA	NA
Feature_10.1min_319.08232mz	NA	NA	2.44905	1.98622	NA	NA	0.155959	-1.77816	0.640113	0.686865
Feature_10.16min_539.21349mz	0.857015	0.13496	NA	NA	NA	NA	-0.703092	1.19351	0.581492	1.24882
Feature_10.77min_653.22987mz	NA	NA	NA	NA	0.543934	-0.864019	-1.97827	0.0883345	1.37459	1.65873
Feature_10.96min_567.20829mz	NA	NA	NA	0.474983	1.11082	0.264123	-1.04799	NA	0.00538551	-0.4038
Feature_11.31min_433.20761mz	-1.2592	NA	NA	NA	-0.00216859	-0.409781	NA	-0.184287	-0.883803	-1.36876
Feature_11.46min_431.09849mz	0.578897	0.365188	NA	NA	-0.707248	-1.86022	-0.691929	0.0710985	NA	NA
Feature_11.65min_431.15592mz	NA	-0.976664	NA	-0.0811693	NA	NA	-2.21487	-0.113451	0.726672	-0.914727
Feature_11.85min_591.13514mz	1.16555	-1.6571	-0.0183712	-1.12816	-0.244962	NA	-0.276709	NA	NA	NA
Feature_11.91min_491.08291mz	2.24829	1.00438	0.798243	NA	NA	NA	-0.818262	NA	-1.15778	-2.72983
Feature_12.46min_447.09312mz	NA	NA	-2.16096	-0.633433	NA	1.12669	NA	0.134592	-0.368928	0.500047
Feature_12.68min_433.24365mz	0.150701	-0.320991	NA	-1.13249	NA	NA	1.48468	NA	-0.334784	-0.214901
Feature_12.99min_609.21903mz	NA	NA	-0.717698	-0.128319	2.34146	1.13667	0.204631	-0.392517	NA	NA
Feature_13.11min_421.24422mz	-0.198173	0.949452	-1.4108	NA	NA	NA	-1.51548	NA	1.36937	-0.612365
Feature_13.74min_421.24459mz	-0.364362	0.693268	NA	-0.48278	NA	NA	-1.05268	NA	0.391488	-0.653733
Feature_13.82min_607.20243mz	NA	NA	1.47912	0.335477	NA	NA	-1.99687	-0.108955	-1.27073	-1.06726
Feature_14.07min_635.25526mz	NA	1.084	0.409587	0.19712	-0.814089	-1.40174	1.20458	NA	NA	NA
Feature_14.57min_491.11964mz	NA	NA	0.669812	-0.135444	NA	NA	-0.959918	3.60998	1.40155	1.92062
Feature_14.57min_361.16577mz	-0.077348	-0.373069	-0.658593	0.286316	-1.49363	-0.0690944	NA	NA	NA	NA
Feature_15.29min_577.15615mz	NA	NA	2.17432	1.70467	-1.64596	-0.687285	-1.40806	0.592072	NA	NA
Feature_16.1min_607.16717mz	-0.326581	NA	-0.161393	0.497384	-0.293879	-1.44232	-1.29349	NA	NA	NA
Feature_16.24min_755.206mz	NA	NA	2.35063	2.9111	0.691915	NA	-1.33086	NA	1.29391	2.25018
Feature_16.41min_413.21803mz	-0.10458	-0.402679	NA	NA	-1.26261	-0.183742	0.738787	-0.0624119	NA	NA
Feature_17.04min_116.92832mz	0.416331	0.146448	-0.887989	-1.73366	NA	3.35447	NA	0.492763	NA	NA
Feature_17.56min_659.15841mz	NA	-1.1272	0.949515	2.08331	NA	3.52991	NA	-0.982264	1.88641	NA
Feature_17.8min_769.22003mz	NA	NA	0.435692	-0.0390858	-0.832589	-0.871607	1.41516	0.00236571	NA	NA
Feature_20.63min_710.30944mz	0.694667	0.962666	NA	NA	NA	NA	-2.12322	1.93552	0.357397	1.63935
Feature_20.82min_297.04041mz	NA	2.83622	0.259781	0.605663	0.704121	0.530226	-0.933325	NA	NA	NA
Feature_22.62min_283.06099mz	NA	NA	0.470413	-0.879406	-1.34615	-1.91982	NA	NA	-0.521888	0.788629
Feature_23.61min_309.20686mz	-1.43949	-0.233332	1.37959	0.239635	NA	0.973642	NA	NA	NA	0.275088
Feature_25.02min_116.92813mz	1.15793	0.376674	-2.32735	-0.460269	NA	NA	-0.331007	-0.865427	NA	NA
Feature_25.08min_571.28904mz	NA	NA	NA	0.921491	1.9935	2.4579	-3.53675	-1.29996	NA	0.230106
Feature_25.56min_146.93462mz	0.643568	NA	NA	1.53759	NA	-0.0468002	-1.16113	-2.34628	NA	2.63106
Feature_25.6min_252.08763mz	-1.23179	-0.702585	NA	NA	0.147161	2.29723	1.98595	-0.955495	NA	NA
Feature_25.83min_146.93425mz	NA	NA	NA	NA	0.0841686	-0.0115805	-1.42553	-0.474668	-0.204792	0.376831
Feature_27.2min_293.17936mz	NA	NA	NA	-1.59503	-0.190261	0.487398	NA	0.488384	-0.719783	0.619455
Feature_27.66min_329.18845mz	0.305936	-0.0117314	NA	-1.0813	NA	0.180355	NA	NA	3.41731	0.171509
Feature_27.81min_485.2756mz	0.272226	1.77306	-1.27361	-1.21301	-1.6266	-0.982243	NA	NA	NA	NA
Feature_28.52min_711.43276mz	0.960222	0.971062	1.18605	1.19306	-2.30915	-1.96518	NA	NA	NA	NA
Feature_28.67min_100.93238mz	NA	NA	0.139571	2.33216	0.329867	NA	3.79961	-0.502102	NA	2.18484
Feature_1.29min_149.04554mz	0.6545	0.977741	NA	-0.111658	NA	NA	-0.245742	NA	-1.73034	NA
Feature_1.43min_147.06632mz	NA	NA	NA	-0.509393	0.489927	-0.179346	-1.17679	-0.350401	NA	NA
Feature_1.94min_308.99379mz	-2.6823	-1.80873	-0.541314	-0.972246	NA	NA	NA	NA	NA	-1.96403
Feature_2.79min_198.93629mz	1.42717	0.597489	-2.60354	NA	NA	NA	0.123374	NA	NA	-0.426601
Feature_3.04min_368.06273mz	NA	NA	NA	-1.09631	NA	NA	-0.377009	-0.464479	0.814438	-1.01079
Feature_3.79min_175.0612mz	NA	NA	NA	NA	0.169163	-1.01637	-0.32078	NA	0.446325	0.619333
Feature_4.59min_447.11424mz	-0.178117	-0.882783	NA	NA	NA	NA	1.94705	NA	-0.321744	-0.112155
Feature_4.71min_291.13832mz	NA	NA	-1.35287	-1.62218	-0.750292	-0.573589	NA	0.321825	NA	NA
Feature_4.79min_175.06116mz	-0.617095	-1.31002	1.90767	1.86847	NA	NA	NA	NA	NA	2.12468
Feature_4.88min_195.05104mz	NA	NA	1.46351	0.364337	NA	NA	-2.15245	NA	0.0867068	-0.0765569
Feature_5.51min_352.067mz	NA	-0.112142	-0.601546	-0.220374	NA	NA	-1.07858	NA	-1.22492	NA
Feature_5.74min_493.15626mz	1.58321	0.473724	NA	NA	1.90927	0.947313	-0.967232	NA	NA	NA
Feature_5.77min_355.10234mz	NA	NA	0.921881	0.385676	NA	NA	NA	-0.0392829	1.04568	0.518516
Feature_5.92min_511.14604mz	-0.304232	0.248212	NA	-0.42413	NA	NA	-0.373355	NA	-1.17922	NA
Feature_7.44min_379.16084mz	NA	NA	NA	NA	-1.47107	-0.868948	0.190517	NA	0.756082	-0.149008
Feature_8.32min_405.13998mz	NA	NA	NA	-0.247102	NA	NA	-2.21731	-0.0642491	-0.861711	-1.25424
Feature_8.79min_435.22317mz	0.203192	0.137954	NA	NA	2.37096	1.10795	1.54817	NA	NA	NA
Feature_8.84min_463.17226mz	NA	NA	NA	-1.24628	0.984645	0.268794	-0.896234	-0.572794	NA	NA
Feature_8.85min_437.23857mz	2.52991	1.47336	NA	-0.0838686	NA	NA	0.158131	NA	-2.63886	NA
Feature_8.96min_699.17902mz	NA	NA	-1.12846	-0.433756	NA	NA	-2.07884	NA	1.75556	1.98452
Feature_9.16min_431.19219mz	NA	NA	NA	-0.224138	1.44107	NA	-1.34309	NA	-0.100724	-0.616174
Feature_9.39min_363.12963mz	NA	NA	NA	NA	2.13735	1.59635	NA	-2.6189	-0.998323	-0.17425
Feature_9.6min_431.19241mz	NA	NA	-0.846637	0.0363341	-0.20386	0.145217	-3.73232	NA	NA	NA
Feature_9.66min_445.20798mz	NA	NA	-0.796056	-0.804381	1.57256	1.13341	0.0496347	NA	NA	NA
Feature_10.47min_581.28113mz	1.48051	0.937538	NA	-0.595514	NA	NA	0.82446	-1.68159	NA	NA
Feature_10.48min_165.092mz	-2.22725	-0.448379	NA	NA	1.02956	0.228589	NA	-1.08731	NA	NA
Feature_10.69min_401.14523mz	NA	NA	NA	0.231749	NA	NA	-2.56547	0.446714	0.495293	-2.17515
Feature_12.33min_477.05165mz	-1.78832	-0.21486	NA	NA	-0.176342	0.235079	0.318557	NA	NA	NA
Feature_12.33min_432.11474mz	-0.76145	-1.20859	NA	NA	0.358876	-0.484825	-0.058963	NA	NA	NA
Feature_12.33min_739.24242mz	-1.52081	-0.973108	NA	NA	0.714328	-0.378339	0.708143	NA	NA	NA
Feature_12.34min_431.22698mz	NA	NA	-1.43488	-0.976496	2.90627	2.25687	-2.36456	NA	NA	NA
Feature_12.38min_637.14087mz	0.415666	0.169424	-1.07247	-2.03021	NA	NA	-0.131414	NA	NA	NA
Feature_13.21min_173.11841mz	-1.05566	NA	2.06239	0.186315	NA	NA	NA	-1.19297	NA	-0.606418
Feature_13.27min_695.09158mz	0.86747	1.556	NA	NA	0.336972	-0.482017	0.187473	NA	NA	NA
Feature_13.46min_433.20764mz	NA	NA	-0.035891	-0.566642	0.0285804	-0.469309	-1.53889	NA	NA	NA
Feature_13.52min_415.19729mz	0.172704	0.461841	NA	NA	-0.87426	-1.06252	1.44524	NA	NA	NA
Feature_13.7min_357.13429mz	NA	NA	NA	NA	0.0559974	0.555983	1.36694	NA	0.303405	-0.193845
Feature_13.7min_433.20855mz	-0.0782707	0.0202025	NA	-1.24485	NA	NA	-1.22943	NA	-0.192313	NA
Feature_13.93min_693.26398mz	NA	NA	NA	NA	0.855868	-0.00593969	-2.22435	NA	-0.208235	-0.557337
Feature_13.96min_245.13946mz	NA	NA	NA	NA	0.192239	-1.35222	NA	-1.24884	-1.87893	-2.78786
Feature_14.11min_637.17803mz	NA	NA	0.52311	-0.555329	NA	NA	-0.526077	NA	1.14965	1.85839
Feature_14.21min_753.22391mz	NA	NA	0.668428	0.723668	NA	NA	-2.29475	NA	-1.1532	0.0334711
Feature_14.98min_431.22866mz	NA	NA	-1.26806	-1.52579	NA	NA	-0.603922	NA	0.0340369	-0.60287
Feature_15.03min_149.04538mz	NA	NA	-0.932547	-1.37442	NA	NA	-0.327525	NA	-0.807868	-1.56205
Feature_15.04min_559.14781mz	NA	NA	-0.638378	-1.92647	NA	NA	-0.353724	NA	-1.22963	-2.10336
Feature_15.19min_539.34322mz	NA	NA	NA	-0.0369276	1.3448	0.26741	-0.410897	0.0173052	NA	NA
Feature_16.55min_367.13973mz	NA	NA	1.96813	1.08647	1.75039	0.204094	-0.341012	NA	NA	NA
Feature_16.63min_772.67402mz	NA	NA	-1.11542	-1.90297	NA	1.60524	-2.06255	NA	NA	-1.39655
Feature_16.65min_823.13618mz	NA	NA	0.358264	1.24171	NA	NA	0.25915	NA	1.33965	1.03085
Feature_16.88min_783.23571mz	NA	NA	NA	NA	NA	0.131349	-0.730178	0.151494	-0.0657769	1.15192
Feature_17.74min_549.16121mz	NA	NA	NA	NA	NA	-1.03189	1.143	0.309125	-0.126868	-0.323933
Feature_18.33min_508.10963mz	NA	NA	-0.362621	-1.61612	NA	NA	-0.846927	NA	0.0237763	-0.129293
Feature_18.49min_503.11946mz	NA	NA	-0.803638	0.979236	NA	NA	-1.0593	NA	0.480316	1.28642
Feature_18.75min_519.15068mz	NA	NA	1.3326	1.01746	2.15736	0.729618	NA	-0.00861684	NA	NA
Feature_21.74min_299.05602mz	NA	NA	-0.889281	-0.264532	-1.12449	-1.14457	NA	NA	NA	0.394738
Feature_22.96min_211.13397mz	NA	NA	0.381461	-0.314096	2.52619	1.77315	NA	-0.252408	NA	NA
Feature_23.69min_641.26207mz	-1.79938	-1.59047	NA	NA	NA	NA	NA	-1.34939	0.786798	-0.229004
Feature_24.89min_311.22235mz	NA	NA	1.65727	0.362212	-1.22316	-2.06627	NA	0.279022	NA	NA
Feature_24.9min_146.93578mz	-3.65078	-1.72278	NA	NA	-0.552288	-0.195283	NA	NA	NA	-1.98042
Feature_25.57min_285.113mz	-0.805671	-0.751419	NA	NA	NA	NA	NA	-0.0977285	1.26591	-0.713488
Feature_26.23min_327.01495mz	0.793845	NA	-0.232704	NA	NA	0.775716	-1.9552	NA	NA	-0.822391
Feature_26.85min_285.20719mz	NA	-1.3716	-0.600667	-0.0494948	-0.594703	-0.760586	NA	NA	NA	NA
Feature_27.43min_116.92818mz	NA	NA	NA	NA	0.845	0.398231	2.43455	NA	1.73203	2.72123
Feature_28.7min_339.19962mz	-2.23803	-1.38748	NA	NA	0.53837	0.475071	NA	0.569057	NA	NA
Feature_28.75min_885.4874mz	NA	NA	-1.84183	-0.862373	3.51545	2.52471	-0.87921	NA	NA	NA
Feature_1.4min_161.04553mz	0.871059	1.46303	NA	NA	NA	NA	-1.98765	0.599247	NA	NA
Feature_1.61min_170.94135mz	1.90265	1.36075	NA	NA	0.0165246	NA	NA	-0.946281	NA	NA
Feature_2.04min_339.12975mz	NA	NA	-0.395953	NA	NA	NA	-0.675125	NA	1.23684	1.72229
Feature_2.13min_154.94623mz	NA	0.5474	NA	NA	-4.04495	-4.30029	NA	NA	NA	-1.66479
Feature_2.17min_170.94131mz	-1.75053	-1.09137	NA	-2.49316	NA	NA	NA	NA	NA	-2.52611
Feature_2.63min_170.94134mz	1.25578	NA	-1.25682	0.599407	NA	NA	NA	0.782142	NA	NA
Feature_2.96min_331.067mz	2.18563	NA	NA	0.206303	NA	NA	-0.619699	-0.129484	NA	NA
Feature_3.1min_405.1405mz	NA	NA	NA	NA	NA	NA	-0.18983	0.71712	2.05972	-0.236571
Feature_3.15min_323.13462mz	1.41644	NA	NA	NA	NA	NA	-0.288657	NA	2.0503	0.87677
Feature_3.71min_457.18464mz	NA	NA	NA	NA	-0.0727314	0.732497	-0.533119	1.02701	NA	NA
Feature_3.86min_311.13467mz	NA	NA	NA	-0.292067	NA	NA	-1.76997	NA	0.182327	0.591762
Feature_3.95min_198.93609mz	0.820554	NA	NA	NA	NA	NA	NA	-1.79525	-1.0529	0.714168
Feature_4.09min_593.12948mz	-0.76998	-0.221265	NA	NA	NA	NA	-0.66506	NA	-4.07331	NA
Feature_4.72min_451.12456mz	NA	NA	-0.891443	0.563823	NA	NA	-2.58118	NA	0.666427	NA
Feature_4.92min_186.05606mz	NA	NA	2.00808	0.944764	1.15843	0.114167	NA	NA	NA	NA
Feature_4.93min_245.12951mz	NA	NA	2.13274	1.16496	1.91003	0.575619	NA	NA	NA	NA
Feature_5.5min_337.09288mz	NA	NA	NA	NA	0.0637762	0.567514	0.000118844	NA	-1.12258	NA
Feature_6.85min_387.1657mz	NA	NA	-1.14281	-2.51269	NA	NA	-0.580895	-0.499841	NA	NA
Feature_7.28min_593.12912mz	NA	NA	0.270489	1.01389	NA	NA	-0.659524	NA	-1.46431	NA
Feature_7.51min_453.23319mz	NA	NA	NA	NA	1.30503	0.505983	-1.43923	-0.158273	NA	NA
Feature_7.56min_289.07153mz	NA	NA	NA	-1.0389	NA	NA	-0.25594	NA	-0.50489	-1.45179
Feature_7.72min_403.16086mz	NA	NA	-1.13785	-0.143499	1.79346	NA	-0.763636	NA	NA	NA
Feature_7.93min_597.27677mz	NA	NA	NA	NA	1.11856	0.0476121	NA	NA	1.3212	2.44974
Feature_8.06min_530.10888mz	NA	NA	-0.542565	-0.19877	NA	NA	0.922642	1.2629	NA	NA
Feature_8.22min_179.05606mz	NA	NA	0.813105	0.115859	NA	NA	-0.789429	-1.50862	NA	NA
Feature_8.23min_481.13524mz	NA	NA	1.44304	1.48563	1.82862	1.50889	NA	NA	NA	NA
Feature_8.32min_401.10918mz	NA	NA	NA	NA	-0.59142	-1.08566	NA	0.341906	NA	-0.480181
Feature_8.59min_521.20301mz	NA	NA	0.473389	NA	-1.50356	-1.14184	-0.355108	NA	NA	NA
Feature_9.21min_433.20823mz	NA	NA	NA	NA	NA	NA	1.73146	1.16642	0.867171	2.33277
Feature_9.75min_563.14077mz	NA	NA	NA	-0.391107	NA	NA	1.53256	NA	0.448008	1.55194
Feature_9.84min_479.08326mz	NA	NA	NA	NA	NA	NA	-1.85768	0.291099	-3.61842	-1.32875
Feature_9.86min_227.12904mz	-1.31596	-0.526383	1.82692	1.70141	NA	NA	NA	NA	NA	NA
Feature_9.97min_645.19393mz	-0.875218	-1.585	NA	NA	NA	NA	NA	1.16286	NA	-0.0768097
Feature_10.2min_567.20859mz	NA	NA	NA	NA	1.29241	0.386977	-2.49869	NA	NA	-1.1658
Feature_10.75min_581.22444mz	NA	NA	NA	NA	0.0956607	0.0188486	-3.58683	NA	-2.69729	NA
Feature_10.98min_563.14016mz	NA	NA	NA	-0.371128	NA	NA	0.767076	NA	1.32868	2.45923
Feature_11.08min_425.19412mz	0.26769	-0.356691	NA	NA	0.426693	NA	-1.04226	NA	NA	NA
Feature_11.08min_452.21391mz	0.548136	-0.711771	NA	NA	0.47301	NA	-2.22678	NA	NA	NA
Feature_11.24min_753.68912mz	0.0129227	NA	NA	-0.60111	NA	NA	1.29062	-0.445851	NA	NA
Feature_11.51min_461.16643mz	NA	NA	NA	1.0351	NA	NA	-0.137596	NA	2.82825	2.20578
Feature_11.58min_451.21824mz	1.52004	1.09634	NA	NA	NA	NA	-1.02332	NA	1.34604	NA
Feature_11.67min_725.19286mz	NA	NA	-0.568081	-2.11754	0.217464	NA	-0.000403188	NA	NA	NA
Feature_11.7min_585.21851mz	NA	NA	NA	NA	NA	NA	-1.37404	-0.0970124	0.273418	0.821412
Feature_11.82min_521.20234mz	NA	NA	NA	NA	-0.168623	NA	NA	-0.0970839	1.80967	0.993017
Feature_12.33min_101.02356mz	-1.17525	NA	NA	NA	1.64911	-0.0862103	0.849713	NA	NA	NA
Feature_12.34min_161.04549mz	-1.40213	-1.23402	NA	NA	1.02801	NA	-0.265755	NA	NA	NA
Feature_12.41min_477.10369mz	NA	NA	-0.527969	NA	NA	NA	-2.20388	NA	1.3551	0.630902
Feature_12.43min_436.21897mz	NA	NA	NA	NA	NA	NA	-1.55311	-0.0328317	1.55194	1.06985
Feature_12.92min_581.22412mz	0.752722	1.5296	NA	NA	NA	NA	-1.51888	-1.78801	NA	NA
Feature_12.97min_299.05602mz	NA	NA	1.20074	1.39399	0.082199	0.047377	NA	NA	NA	NA
Feature_13.04min_373.18709mz	NA	NA	-0.152595	-0.352997	1.26561	0.26134	NA	NA	NA	NA
Feature_13.11min_581.28109mz	0.481549	0.020207	NA	NA	NA	NA	-1.04229	0.43465	NA	NA
Feature_13.7min_561.19803mz	NA	NA	NA	NA	NA	0.828635	1.30286	NA	-0.537307	0.0001991
Feature_13.82min_579.20785mz	-0.0542411	0.393081	NA	NA	NA	NA	-1.12998	0.917751	NA	NA
Feature_13.91min_329.06651mz	NA	NA	2.20351	2.23132	0.120908	0.993464	NA	NA	NA	NA
Feature_14.03min_181.05053mz	NA	NA	-1.34781	-0.667902	NA	NA	NA	NA	0.506211	0.699932
Feature_14.53min_419.22806mz	NA	NA	NA	NA	NA	NA	0.0302708	0.203078	1.66028	1.35044
Feature_15.06min_919.45535mz	NA	NA	-0.268129	-0.419229	NA	NA	-1.44787	NA	0.406575	NA
Feature_15.56min_463.25504mz	NA	NA	NA	-1.92132	NA	0.121639	-1.99096	-1.12415	NA	NA
Feature_15.61min_417.24952mz	NA	NA	NA	-0.138524	NA	NA	-0.123419	NA	-0.247534	-1.75861
Feature_15.65min_739.24609mz	NA	NA	NA	0.195495	1.56843	2.04345	-0.552872	NA	NA	NA
Feature_15.75min_467.2135mz	NA	NA	NA	NA	NA	0.48806	1.2626	NA	0.4449	-0.397474
Feature_15.87min_475.21858mz	-0.798315	NA	NA	NA	NA	NA	1.7468	NA	-2.76671	-1.97723
Feature_15.97min_329.06665mz	NA	NA	1.54729	1.58075	0.160092	0.050742	NA	NA	NA	NA
Feature_16.47min_299.05576mz	NA	NA	-1.3367	-0.000477623	-0.169852	0.238759	NA	NA	NA	NA
Feature_17.04min_496.14593mz	NA	NA	-0.61483	0.277099	2.34445	0.387763	NA	NA	NA	NA
Feature_17.11min_297.04047mz	NA	NA	0.75663	1.25679	0.0918131	-0.0780122	NA	NA	NA	NA
Feature_17.58min_699.10399mz	NA	2.81082	NA	NA	NA	0.100659	-0.684511	0.146542	NA	NA
Feature_17.95min_417.24943mz	-0.191996	1.32767	-0.973006	NA	NA	NA	0.271976	NA	NA	NA
Feature_18.13min_507.13007mz	NA	NA	-0.251532	0.292028	-1.97797	NA	-1.42042	NA	NA	NA
Feature_19.35min_283.06094mz	NA	NA	-0.421074	-1.09188	0.257862	-0.515258	NA	NA	NA	NA
Feature_20.96min_301.07142mz	NA	NA	0.882616	0.756743	-0.824779	-1.08396	NA	NA	NA	NA
Feature_23.15min_703.32015mz	NA	NA	NA	NA	NA	NA	-2.70277	1.1962	1.03132	1.67606
Feature_23.18min_305.08152mz	NA	NA	0.0450115	NA	NA	NA	-0.284345	NA	-2.72173	-0.411847
Feature_23.3min_311.05603mz	NA	NA	-0.201107	-1.12465	-0.267821	-1.31648	NA	NA	NA	NA
Feature_25.25min_146.93503mz	-1.29618	1.53118	1.61548	NA	NA	NA	-0.0551076	NA	NA	NA
Feature_25.54min_507.29659mz	NA	NA	NA	-1.69068	0.848054	0.38511	0.819037	NA	NA	NA
Feature_26.3min_146.93255mz	NA	NA	3.1073	-0.906977	1.89594	1.24819	NA	NA	NA	NA
Feature_26.4min_474.26257mz	NA	NA	NA	0.241884	NA	NA	-0.914613	NA	1.89715	0.75362
Feature_26.41min_116.92823mz	NA	NA	NA	NA	0.133777	1.78558	NA	1.02407	NA	0.720219
Feature_26.41min_429.24899mz	-1.72445	0.0603757	NA	-1.25756	NA	NA	-1.31717	NA	NA	NA
Feature_26.67min_116.92841mz	NA	NA	NA	NA	1.48094	2.9343	0.594553	0.394256	NA	NA
Feature_27.2min_476.27801mz	NA	NA	NA	0.208654	NA	NA	-1.10348	NA	1.47751	0.116468
Feature_27.66min_564.33113mz	NA	NA	NA	-0.248392	NA	NA	-0.488169	NA	1.66302	-0.397918
Feature_27.82min_421.28099mz	NA	NA	NA	NA	0.0798567	-0.172723	NA	NA	-1.38949	1.4259
Feature_27.96min_248.07968mz	1.21735	NA	NA	NA	NA	NA	1.70008	-0.222064	NA	0.00607481
Feature_28.09min_897.50808mz	NA	NA	NA	NA	0.00104265	-1.20012	NA	1.52829	NA	0.0735774
Feature_28.6min_112.98544mz	NA	NA	0.827467	-0.716314	NA	NA	3.46918	NA	NA	-1.64792
Feature_28.76min_146.92853mz	1.1933	NA	-2.37573	NA	2.13481	3.10803	NA	NA	NA	NA
Feature_28.94min_815.49954mz	-3.0444	-1.10954	NA	NA	NA	NA	NA	NA	0.0385763	-2.27076
Feature_1.28min_312.09484mz	NA	NA	NA	NA	NA	NA	-2.31109	NA	0.459387	0.383432
Feature_1.55min_198.9362mz	4.41807	-0.045541	NA	NA	NA	3.03949	NA	NA	NA	NA
Feature_1.83min_145.93041mz	NA	NA	1.50152	-0.294139	NA	NA	NA	1.40086	NA	NA
Feature_1.94min_308.99406mz	1.36654	0.474787	NA	NA	NA	NA	NA	NA	-0.0928924	NA
Feature_2.1min_347.09837mz	NA	NA	-0.144061	0.701166	NA	NA	-2.94768	NA	NA	NA
Feature_2.11min_198.9362mz	NA	-1.91022	-0.401444	0.949111	NA	NA	NA	NA	NA	NA
Feature_2.44min_154.94624mz	NA	0.0103719	NA	-1.05543	NA	NA	NA	NA	NA	-0.109118
Feature_2.69min_323.1342mz	0.991117	0.932518	NA	NA	NA	NA	1.45812	NA	NA	NA
Feature_2.79min_608.11738mz	NA	NA	NA	NA	NA	NA	NA	-1.07975	0.568601	1.32922
Feature_2.85min_608.11744mz	NA	NA	NA	NA	NA	NA	NA	2.6436	0.0821335	-1.5998
Feature_2.88min_170.94135mz	NA	NA	NA	NA	1.6574	0.0912183	1.09672	NA	NA	NA
Feature_3.05min_385.0772mz	NA	NA	NA	0.507521	NA	NA	-0.597927	NA	-1.14365	NA
Feature_3.5min_567.19309mz	NA	NA	0.184835	NA	NA	NA	-1.8138	-0.0947127	NA	NA
Feature_3.64min_170.94135mz	NA	NA	NA	NA	1.50033	0.319226	-0.827354	NA	NA	NA
Feature_3.75min_533.1513mz	NA	NA	NA	NA	NA	NA	-0.0849647	NA	-0.682846	1.43567
Feature_3.87min_600.11991mz	NA	NA	NA	NA	NA	NA	-1.09026	0.210302	-0.405711	NA
Feature_3.98min_323.13511mz	NA	NA	NA	NA	1.6616	NA	NA	NA	1.38645	0.973669
Feature_4.31min_210.04088mz	2.63006	2.42036	NA	NA	NA	NA	-0.60524	NA	NA	NA
Feature_4.45min_198.93619mz	NA	NA	NA	NA	NA	0.674202	NA	1.7431	NA	-2.4532
Feature_4.56min_447.18703mz	NA	NA	1.77536	2.35902	NA	NA	0.441135	NA	NA	NA
Feature_4.6min_392.99395mz	NA	NA	NA	NA	-1.01659	-0.676278	NA	-1.20841	NA	NA
Feature_4.85min_467.21361mz	NA	NA	NA	NA	NA	0.147151	-1.0931	-2.82966	NA	NA
Feature_5.06min_448.14623mz	NA	NA	NA	NA	-0.146529	-0.74396	-1.22759	NA	NA	NA
Feature_5.17min_359.13444mz	NA	NA	-0.700694	-1.56711	NA	NA	0.0514879	NA	NA	NA
Feature_5.31min_593.12844mz	NA	NA	-0.935232	0.301958	NA	NA	-1.30904	NA	NA	NA
Feature_5.34min_323.13451mz	1.20098	NA	NA	NA	NA	NA	-0.0798028	1.27547	NA	NA
Feature_5.44min_575.11893mz	NA	-0.0317452	-1.15792	-0.176798	NA	NA	NA	NA	NA	NA
Feature_5.96min_453.23388mz	NA	NA	NA	NA	3.62393	NA	2.43894	NA	NA	-1.76664
Feature_6.03min_516.02037mz	-0.495342	-0.679126	NA	-1.45506	NA	NA	NA	NA	NA	NA
Feature_6.52min_417.13943mz	NA	NA	NA	0.131169	NA	NA	-1.62115	0.104836	NA	NA
Feature_6.56min_561.13983mz	NA	NA	-1.17743	0.288131	NA	NA	-1.29636	NA	NA	NA
Feature_6.65min_406.16519mz	NA	NA	NA	NA	NA	NA	NA	1.61767	-0.977826	-1.0059
Feature_6.87min_395.19241mz	NA	NA	NA	NA	NA	NA	NA	0.734673	-1.56891	-1.40462
Feature_6.88min_406.16539mz	NA	NA	NA	NA	NA	NA	NA	2.73167	-1.24391	-1.26633
Feature_6.91min_132.03015mz	NA	NA	NA	NA	1.25069	-0.95097	-1.23681	NA	NA	NA
Feature_7.05min_523.16635mz	1.56195	0.142239	NA	NA	NA	NA	-1.58223	NA	NA	NA
Feature_7.19min_593.17194mz	-0.265061	-1.2006	NA	NA	NA	NA	-3.41488	NA	NA	NA
Feature_7.26min_351.16615mz	NA	NA	NA	0.458703	0.902753	NA	-1.02271	NA	NA	NA
Feature_8.04min_433.20787mz	0.682958	0.144459	NA	NA	NA	NA	-2.16527	NA	NA	NA
Feature_8.19min_403.16087mz	NA	NA	NA	NA	0.384822	1.05	-1.26196	NA	NA	NA
Feature_8.35min_435.2232mz	NA	NA	NA	-0.243079	NA	NA	-1.6146	NA	-0.87955	NA
Feature_9.76min_597.27685mz	0.887297	0.80537	NA	NA	NA	NA	-1.09262	NA	NA	NA
Feature_9.77min_625.14069mz	NA	NA	NA	NA	NA	NA	-2.13831	-0.412401	-0.84183	NA
Feature_9.98min_445.20729mz	NA	NA	-0.87855	-1.48502	NA	NA	-0.905645	NA	NA	NA
Feature_9.99min_450.19819mz	1.21331	0.685666	NA	NA	NA	NA	1.94497	NA	NA	NA
Feature_10.22min_384.08829mz	NA	0.335859	NA	NA	2.15437	NA	NA	NA	0.224284	NA
Feature_10.47min_621.10978mz	0.721746	-0.226574	NA	NA	NA	NA	-1.14722	NA	NA	NA
Feature_10.53min_581.22492mz	NA	NA	NA	NA	0.328208	0.494227	-2.01512	NA	NA	NA
Feature_10.66min_475.17228mz	NA	-0.322963	NA	-2.10316	NA	NA	-1.44598	NA	NA	NA
Feature_10.89min_451.21838mz	0.404571	0.189873	NA	NA	-1.42931	NA	NA	NA	NA	NA
Feature_11min_584.19859mz	NA	NA	NA	NA	1.23945	0.319128	NA	NA	NA	0.126724
Feature_11.09min_739.21078mz	NA	NA	2.12234	2.2849	NA	NA	-1.47695	NA	NA	NA
Feature_11.12min_431.09818mz	-0.067843	0.258674	NA	NA	NA	NA	-1.33366	NA	NA	NA
Feature_11.14min_167.03521mz	NA	NA	-1.04054	NA	0.225143	0.698525	NA	NA	NA	NA
Feature_11.6min_437.16688mz	NA	NA	-0.134595	NA	NA	NA	NA	NA	2.00088	1.41137
Feature_11.8min_531.24444mz	NA	NA	NA	-0.404395	NA	NA	NA	NA	1.39153	1.95259
Feature_11.89min_623.16202mz	NA	NA	NA	-0.420805	NA	NA	NA	NA	1.00195	-1.62061
Feature_11.98min_493.09861mz	NA	NA	NA	NA	NA	NA	-1.56311	NA	-1.73276	-0.751953
Feature_12.02min_433.24373mz	NA	NA	NA	-1.91886	NA	NA	-1.88753	NA	-0.0140903	NA
Feature_12.12min_595.20045mz	-0.197178	-0.510113	NA	NA	NA	NA	-1.02941	NA	NA	NA
Feature_12.27min_653.24523mz	NA	NA	NA	NA	0.496541	0.216318	NA	NA	-1.03401	NA
Feature_12.27min_433.208mz	0.772939	-0.112298	NA	NA	NA	NA	1.84575	NA	NA	NA
Feature_12.75min_373.14056mz	NA	NA	NA	NA	0.565455	NA	0.229018	NA	1.74232	NA
Feature_12.86min_521.20283mz	NA	NA	NA	NA	1.45403	-0.0853981	-2.04883	NA	NA	NA
Feature_13.23min_583.29762mz	NA	NA	NA	NA	NA	NA	-2.50213	NA	0.0451877	-1.21706
Feature_13.51min_494.09347mz	1.79444	0.621224	NA	NA	NA	NA	-0.585609	NA	NA	NA
Feature_13.62min_567.20678mz	1.60874	1.99507	-0.548323	NA	NA	NA	NA	NA	NA	NA
Feature_13.7min_507.11387mz	-0.461472	NA	NA	NA	NA	NA	NA	NA	-1.8365	-0.240726
Feature_13.88min_635.25596mz	NA	NA	NA	NA	-0.0415013	0.316391	NA	NA	-1.27328	NA
Feature_13.88min_465.1976mz	NA	NA	NA	NA	-0.423319	-0.726703	-3.11093	NA	NA	NA
Feature_14.64min_691.26263mz	NA	NA	NA	NA	-2.40015	NA	NA	NA	-0.760102	0.49134
Feature_14.71min_551.27112mz	NA	NA	NA	NA	NA	NA	-0.90402	NA	-0.597086	-2.58818
Feature_15.21min_257.08192mz	NA	NA	NA	0.755436	1.35463	2.5877	NA	NA	NA	NA
Feature_15.58min_521.12986mz	NA	NA	NA	NA	-0.339493	-1.0943	-1.3713	NA	NA	NA
Feature_15.71min_517.26499mz	NA	NA	NA	NA	NA	NA	-1.94869	NA	0.298109	0.420779
Feature_15.91min_707.25735mz	-2.05674	-1.96367	NA	NA	-1.69549	NA	NA	NA	NA	NA
Feature_16.22min_557.23953mz	NA	NA	NA	-1.03773	2.08766	0.18627	NA	NA	NA	NA
Feature_16.32min_653.17239mz	NA	NA	1.97468	1.39849	NA	NA	-0.787665	NA	NA	NA
Feature_16.37min_625.27066mz	NA	NA	NA	NA	1.36015	0.31975	-0.0120056	NA	NA	NA
Feature_16.44min_745.27112mz	NA	NA	NA	NA	NA	NA	-1.07308	NA	0.223392	0.441295
Feature_16.94min_623.16149mz	NA	NA	NA	0.694349	NA	NA	-1.28967	0.315152	NA	NA
Feature_17.7min_648.30142mz	-0.668169	-0.465372	NA	NA	NA	NA	-2.1432	NA	NA	NA
Feature_18.13min_776.3231mz	-1.37162	NA	-0.137476	-0.120058	NA	NA	NA	NA	NA	NA
Feature_18.13min_506.12472mz	NA	NA	NA	NA	NA	NA	0.526017	NA	-1.3192	-0.427554
Feature_19.5min_235.92622mz	-0.676878	-2.83316	NA	NA	NA	NA	-0.242673	NA	NA	NA
Feature_21.04min_249.11064mz	NA	NA	NA	NA	3.08984	2.10273	-1.24267	NA	NA	NA
Feature_22.39min_555.16567mz	NA	NA	NA	-0.417852	-0.821468	-1.09648	NA	NA	NA	NA
Feature_22.66min_325.19905mz	NA	NA	NA	NA	1.51207	0.648453	NA	-2.99772	NA	NA
Feature_23.37min_174.95586mz	-0.0822496	0.797576	NA	NA	-2.41685	NA	NA	NA	NA	NA
Feature_24min_578.31051mz	NA	NA	-0.973019	-0.305126	NA	NA	-2.04243	NA	NA	NA
Feature_25.53min_587.30638mz	NA	NA	0.826462	NA	NA	NA	-4.01264	NA	NA	-1.54351
Feature_25.86min_721.36596mz	2.4197	2.88141	NA	NA	NA	NA	1.89077	NA	NA	NA
Feature_25.92min_309.20694mz	NA	NA	NA	NA	0.620354	0.843111	NA	-1.69139	NA	NA
Feature_26.05min_311.22255mz	NA	1.10862	-0.200315	-1.56704	NA	NA	NA	NA	NA	NA
Feature_27.64min_116.9283mz	NA	NA	NA	NA	NA	NA	-1.08803	-0.25237	NA	-0.397399
Feature_27.81min_146.93037mz	-0.211313	0.898029	NA	NA	NA	NA	NA	NA	NA	-3.02439
Feature_27.96min_529.30225mz	1.53396	1.30093	NA	NA	NA	NA	-0.60427	NA	NA	NA
Feature_28.08min_146.92939mz	-2.97356	NA	NA	NA	NA	-3.28175	NA	1.1201	NA	NA
Feature_28.14min_144.92318mz	NA	-0.7265	NA	NA	NA	NA	NA	NA	0.777215	1.05286
Feature_28.33min_116.92844mz	-0.651053	NA	NA	NA	NA	-1.1829	NA	NA	NA	1.04224
Feature_28.59min_144.92328mz	NA	NA	NA	NA	1.10282	1.38598	3.61588	NA	NA	NA
Feature_28.72min_311.16863mz	-0.982624	NA	NA	0.740994	NA	NA	NA	-1.32541	NA	NA
Feature_28.94min_832.50786mz	NA	0.460601	NA	NA	NA	-0.058533	-1.095	NA	NA	NA
Feature_1.65min_165.05499mz	1.86193	2.34833	NA	NA	NA	NA	NA	NA	NA	NA
Feature_1.74min_330.04688mz	NA	NA	NA	NA	NA	NA	-1.75701	-0.390427	NA	NA
Feature_1.75min_198.93615mz	NA	NA	3.04156	NA	1.58945	NA	NA	NA	NA	NA
Feature_1.82min_131.03513mz	1.86923	1.48746	NA	NA	NA	NA	NA	NA	NA	NA
Feature_1.87min_204.08782mz	NA	NA	-0.333569	-1.51704	NA	NA	NA	NA	NA	NA
Feature_1.87min_96.9595mz	NA	-0.137963	NA	NA	NA	NA	NA	NA	NA	1.97238
Feature_1.94min_428.06723mz	-0.839609	-1.22521	NA	NA	NA	NA	NA	NA	NA	NA
Feature_1.98min_277.09278mz	NA	NA	NA	NA	NA	NA	-1.41312	NA	-1.78757	NA
Feature_2.24min_235.92603mz	NA	NA	-1.47283	NA	NA	NA	NA	NA	1.13016	NA
Feature_2.38min_198.9363mz	NA	NA	NA	NA	1.72919	0.456615	NA	NA	NA	NA
Feature_2.75min_351.13007mz	NA	NA	-0.556619	NA	NA	NA	-3.15538	NA	NA	NA
Feature_2.79min_467.21358mz	NA	NA	NA	NA	NA	NA	-1.80853	0.565611	NA	NA
Feature_3.03min_865.19856mz	NA	NA	-1.06604	0.205108	NA	NA	NA	NA	NA	NA
Feature_3.4min_198.93639mz	NA	NA	NA	0.695722	NA	NA	3.36319	NA	NA	NA
Feature_3.51min_913.18373mz	NA	NA	NA	NA	NA	NA	-1.09644	0.415307	NA	NA
Feature_3.82min_154.94616mz	NA	NA	1.30362	NA	NA	NA	NA	-0.272918	NA	NA
Feature_3.86min_600.11932mz	NA	NA	-1.23722	-0.454571	NA	NA	NA	NA	NA	NA
Feature_3.97min_170.94135mz	NA	NA	3.98228	0.669141	NA	NA	NA	NA	NA	NA
Feature_4.36min_451.21848mz	NA	NA	NA	NA	NA	NA	-1.61368	0.0722002	NA	NA
Feature_4.76min_403.125mz	NA	NA	NA	NA	NA	NA	-0.382463	1.27949	NA	NA
Feature_4.85min_481.13509mz	NA	NA	1.83432	2.1647	NA	NA	NA	NA	NA	NA
Feature_5.01min_467.11947mz	NA	NA	NA	0.893639	NA	NA	-1.5914	NA	NA	NA
Feature_5.26min_575.11921mz	NA	-1.79667	NA	NA	NA	NA	-1.35345	NA	NA	NA
Feature_5.31min_591.11377mz	NA	NA	-1.40526	-0.64456	NA	NA	NA	NA	NA	NA
Feature_5.34min_451.12424mz	NA	NA	-2.25379	0.519928	NA	NA	NA	NA	NA	NA
Feature_5.51min_357.05925mz	NA	NA	-1.55314	0.803868	NA	NA	NA	NA	NA	NA
Feature_5.51min_345.11888mz	NA	NA	NA	NA	NA	NA	-1.22668	-0.0284246	NA	NA
Feature_5.52min_397.00414mz	NA	NA	-0.0541267	-1.38083	NA	NA	NA	NA	NA	NA
Feature_5.56min_369.14001mz	NA	NA	-0.153521	NA	NA	NA	NA	NA	NA	-1.82223
Feature_5.88min_451.21864mz	NA	NA	NA	NA	NA	NA	-2.25654	NA	-0.568745	NA
Feature_6.03min_865.19885mz	NA	NA	-0.766017	1.15379	NA	NA	NA	NA	NA	NA
Feature_6.23min_293.12422mz	-0.0424617	1.03382	NA	NA	NA	NA	NA	NA	NA	NA
Feature_6.24min_387.1286mz	NA	NA	NA	0.190971	NA	NA	-2.36711	NA	NA	NA
Feature_6.27min_241.11958mz	NA	NA	1.40352	1.26851	NA	NA	NA	NA	NA	NA
Feature_6.41min_278.06723mz	2.22414	1.92252	NA	NA	NA	NA	NA	NA	NA	NA
Feature_6.48min_359.13373mz	NA	NA	NA	NA	NA	NA	-0.788902	NA	-2.23306	NA
Feature_6.61min_359.13448mz	NA	NA	NA	NA	NA	1.01928	0.0386637	NA	NA	NA
Feature_6.7min_481.13572mz	NA	NA	0.77071	1.05638	NA	NA	NA	NA	NA	NA
Feature_6.79min_537.19757mz	NA	NA	NA	NA	NA	NA	-0.109042	1.95128	NA	NA
Feature_6.8min_453.23428mz	NA	NA	NA	NA	0.584583	NA	-1.39179	NA	NA	NA
Feature_6.93min_561.14036mz	NA	NA	0.574772	2.05081	NA	NA	NA	NA	NA	NA
Feature_7min_451.21844mz	NA	NA	-1.39709	NA	NA	NA	NA	NA	-1.80634	NA
Feature_7.21min_449.20278mz	NA	NA	-1.476	NA	NA	NA	-2.04212	NA	NA	NA
Feature_7.34min_465.14061mz	NA	NA	-0.120595	1.01054	NA	NA	NA	NA	NA	NA
Feature_7.45min_466.19294mz	NA	NA	NA	-0.117926	NA	NA	-2.35754	NA	NA	NA
Feature_7.5min_382.11453mz	NA	NA	1.05839	0.965189	NA	NA	NA	NA	NA	NA
Feature_7.68min_421.13541mz	NA	NA	NA	NA	1.06155	0.447547	NA	NA	NA	NA
Feature_7.81min_577.13445mz	NA	NA	-1.25204	0.320672	NA	NA	NA	NA	NA	NA
Feature_7.98min_399.09328mz	NA	NA	NA	NA	NA	NA	NA	1.57606	NA	0.121898
Feature_7.99min_291.18133mz	1.58977	1.24906	NA	NA	NA	NA	NA	NA	NA	NA
Feature_8.12min_359.09844mz	NA	NA	NA	NA	1.15363	0.288025	NA	NA	NA	NA
Feature_8.2min_453.23358mz	NA	NA	NA	-1.06742	NA	NA	-1.05325	NA	NA	NA
Feature_8.26min_584.12448mz	NA	NA	-1.5051	0.107546	NA	NA	NA	NA	NA	NA
Feature_8.41min_463.17232mz	NA	NA	NA	0.0453105	NA	NA	-2.45335	NA	NA	NA
Feature_8.46min_583.20246mz	NA	NA	NA	NA	NA	NA	-1.75626	0.672632	NA	NA
Feature_8.56min_164.07174mz	-1.40106	-1.41381	NA	NA	NA	NA	NA	NA	NA	NA
Feature_9.54min_193.05064mz	NA	NA	1.16954	0.958285	NA	NA	NA	NA	NA	NA
Feature_9.62min_609.14632mz	NA	NA	NA	NA	NA	NA	-1.27484	NA	-0.958937	NA
Feature_9.76min_569.28242mz	NA	NA	NA	-0.473865	NA	NA	-1.12941	NA	NA	NA
Feature_9.79min_755.20345mz	NA	NA	1.35108	NA	NA	NA	0.26335	NA	NA	NA
Feature_9.96min_418.09914mz	-1.71402	NA	NA	NA	NA	NA	NA	0.566225	NA	NA
Feature_10.02min_473.13008mz	NA	NA	NA	NA	-1.37469	-0.688721	NA	NA	NA	NA
Feature_10.48min_369.15466mz	NA	-0.413982	NA	NA	NA	NA	NA	-1.06384	NA	NA
Feature_10.52min_359.12533mz	-2.01621	-1.36221	NA	NA	NA	NA	NA	NA	NA	NA
Feature_10.65min_237.04048mz	-1.73008	-1.18404	NA	NA	NA	NA	NA	NA	NA	NA
Feature_10.76min_151.04014mz	NA	NA	NA	NA	0.222676	1.02838	NA	NA	NA	NA
Feature_10.81min_769.18278mz	1.03933	NA	NA	NA	NA	NA	-0.852929	NA	NA	NA
Feature_10.93min_545.15132mz	NA	NA	NA	NA	-0.409231	-1.32415	NA	NA	NA	NA
Feature_11.27min_613.21345mz	NA	NA	NA	NA	NA	0.195099	NA	1.80275	NA	NA
Feature_11.28min_279.12378mz	NA	NA	1.17667	-0.370861	NA	NA	NA	NA	NA	NA
Feature_11.61min_371.13489mz	NA	NA	NA	NA	1.49612	NA	0.801931	NA	NA	NA
Feature_11.8min_323.07771mz	NA	NA	NA	NA	2.24725	1.32745	NA	NA	NA	NA
Feature_12.01min_437.23956mz	NA	1.53878	NA	NA	NA	NA	-3.54833	NA	NA	NA
Feature_12.83min_621.27655mz	NA	NA	NA	NA	NA	NA	NA	NA	-0.120324	-1.67118
Feature_13.02min_431.19311mz	NA	NA	NA	NA	NA	NA	-1.88208	NA	NA	-0.264635
Feature_13.57min_769.22126mz	NA	NA	NA	NA	NA	NA	NA	NA	1.041	0.22209
Feature_13.65min_299.05585mz	NA	NA	2.38765	1.90179	NA	NA	NA	NA	NA	NA
Feature_13.73min_451.21794mz	0.843851	NA	NA	NA	NA	NA	NA	NA	1.83644	NA
Feature_13.76min_519.24463mz	1.90358	1.37421	NA	NA	NA	NA	NA	NA	NA	NA
Feature_14.09min_781.18276mz	NA	NA	NA	0.266646	NA	NA	-1.21143	NA	NA	NA
Feature_14.2min_551.27201mz	0.059634	1.24774	NA	NA	NA	NA	NA	NA	NA	NA
Feature_14.28min_670.16303mz	NA	NA	NA	NA	NA	NA	NA	NA	-0.0272432	-4.84466
Feature_14.54min_577.1557mz	NA	NA	2.03235	0.47303	NA	NA	NA	NA	NA	NA
Feature_14.67min_405.2128mz	NA	NA	NA	NA	-0.547018	NA	-2.03968	NA	NA	NA
Feature_14.72min_851.15791mz	NA	NA	NA	NA	-0.470926	NA	-1.48767	NA	NA	NA
Feature_14.94min_199.09751mz	NA	NA	1.73686	-0.220556	NA	NA	NA	NA	NA	NA
Feature_15.16min_421.24455mz	NA	NA	-0.750303	NA	NA	NA	-2.73954	NA	NA	NA
Feature_15.64min_315.05077mz	NA	NA	1.79388	1.66853	NA	NA	NA	NA	NA	NA
Feature_15.8min_677.08032mz	-1.22567	-1.09825	NA	NA	NA	NA	NA	NA	NA	NA
Feature_16.13min_387.14436mz	NA	NA	-1.02722	-0.458499	NA	NA	NA	NA	NA	NA
Feature_16.22min_467.21349mz	NA	NA	NA	NA	-2.42305	-0.962238	NA	NA	NA	NA
Feature_16.6min_463.21884mz	NA	NA	NA	NA	NA	NA	NA	NA	0.391491	-1.13443
Feature_16.86min_829.27791mz	NA	NA	NA	NA	NA	NA	NA	NA	1.51163	0.161422
Feature_16.89min_477.19842mz	NA	NA	NA	NA	2.45868	1.3991	NA	NA	NA	NA
Feature_16.93min_329.06693mz	NA	NA	2.29114	1.88294	NA	NA	NA	NA	NA	NA
Feature_17.29min_459.26013mz	NA	NA	NA	-2.03418	NA	NA	NA	-1.12531	NA	NA
Feature_18.78min_567.33812mz	NA	NA	NA	-0.270397	NA	NA	-1.09135	NA	NA	NA
Feature_19.11min_521.16621mz	NA	NA	-0.913766	1.12471	NA	NA	NA	NA	NA	NA
Feature_19.15min_174.95602mz	NA	NA	-1.34685	-0.822604	NA	NA	NA	NA	NA	NA
Feature_19.49min_299.05609mz	NA	NA	NA	NA	-1.89665	NA	NA	NA	0.308805	NA
Feature_19.83min_297.0766mz	NA	NA	NA	-1.75104	NA	NA	NA	-1.10017	NA	NA
Feature_20.33min_174.95585mz	NA	2.36779	NA	NA	NA	NA	NA	-0.773341	NA	NA
Feature_20.71min_271.09723mz	NA	NA	3.77805	2.24942	NA	NA	NA	NA	NA	NA
Feature_20.76min_407.30112mz	-0.022546	1.05003	NA	NA	NA	NA	NA	NA	NA	NA
Feature_21.05min_372.05124mz	NA	NA	NA	0.667964	NA	NA	-1.50253	NA	NA	NA
Feature_21.27min_235.92593mz	1.95859	0.091854	NA	NA	NA	NA	NA	NA	NA	NA
Feature_21.47min_255.066mz	NA	NA	-1.69911	-0.701403	NA	NA	NA	NA	NA	NA
Feature_21.76min_255.06623mz	NA	NA	-0.889676	-1.25091	NA	NA	NA	NA	NA	NA
Feature_22.04min_327.21737mz	1.19837	1.09287	NA	NA	NA	NA	NA	NA	NA	NA
Feature_22.05min_462.02466mz	NA	NA	0.136696	1.19489	NA	NA	NA	NA	NA	NA
Feature_23.07min_489.17613mz	-1.2469	-0.914352	NA	NA	NA	NA	NA	NA	NA	NA
Feature_23.63min_253.04998mz	NA	NA	-0.662411	1.50226	NA	NA	NA	NA	NA	NA
Feature_24.18min_146.93632mz	-0.0216063	1.04938	NA	NA	NA	NA	NA	NA	NA	NA
Feature_24.27min_313.07165mz	NA	NA	1.11321	1.57192	NA	NA	NA	NA	NA	NA
Feature_24.63min_146.93592mz	NA	NA	1.48197	1.1639	NA	NA	NA	NA	NA	NA
Feature_25.01min_257.17607mz	NA	NA	NA	-0.147015	NA	NA	NA	NA	-1.86368	NA
Feature_25.02min_553.18632mz	NA	NA	1.26128	1.69659	NA	NA	NA	NA	NA	NA
Feature_25.29min_116.92828mz	NA	0.505968	NA	NA	1.34	NA	NA	NA	NA	NA
Feature_25.95min_116.92851mz	NA	1.08287	NA	NA	NA	NA	NA	NA	0.540623	NA
Feature_26.23min_116.92806mz	NA	1.3174	NA	NA	NA	0.584113	NA	NA	NA	NA
Feature_26.48min_562.31471mz	NA	NA	NA	NA	NA	NA	-1.71907	NA	0.344179	NA
Feature_26.68min_146.93174mz	NA	0.363334	NA	NA	NA	NA	NA	NA	-1.60102	NA
Feature_26.9min_393.13716mz	0.167989	1.54985	NA	NA	NA	NA	NA	NA	NA	NA
Feature_27min_291.19597mz	-0.905602	1.51345	NA	NA	NA	NA	NA	NA	NA	NA
Feature_27.12min_116.92843mz	-1.65773	NA	NA	NA	NA	NA	1.55577	NA	NA	NA
Feature_27.29min_116.92836mz	NA	NA	NA	NA	NA	NA	-0.241559	NA	NA	-2.38605
Feature_27.38min_144.92339mz	NA	NA	NA	NA	0.732822	3.41399	NA	NA	NA	NA
Feature_27.41min_452.27798mz	0.908708	NA	NA	NA	NA	NA	-1.97357	NA	NA	NA
Feature_27.49min_291.19665mz	-1.22477	-1.94078	NA	NA	NA	NA	NA	NA	NA	NA
Feature_27.63min_485.2755mz	0.22609	1.44673	NA	NA	NA	NA	NA	NA	NA	NA
Feature_27.94min_144.9231mz	NA	NA	1.20547	0.368099	NA	NA	NA	NA	NA	NA
Feature_28.03min_831.50217mz	NA	NA	NA	NA	NA	NA	-1.76862	NA	NA	-0.643131
Feature_28.33min_144.92301mz	NA	-1.35923	NA	NA	NA	NA	NA	-0.935975	NA	NA
Feature_28.42min_543.31811mz	2.15219	1.90954	NA	NA	NA	NA	NA	NA	NA	NA
Feature_28.44min_366.26451mz	-0.905264	-1.87656	NA	NA	NA	NA	NA	NA	NA	NA
Feature_28.48min_591.31762mz	1.24017	0.754356	NA	NA	NA	NA	NA	NA	NA	NA
Feature_28.54min_569.3323mz	1.83749	1.48027	NA	NA	NA	NA	NA	NA	NA	NA
Feature_28.71min_325.18448mz	NA	NA	NA	NA	-2.74755	-3.3018	NA	NA	NA	NA
Feature_28.94min_250.14535mz	NA	NA	NA	NA	0.300052	NA	NA	NA	NA	2.3879
Feature_1.31min_240.13551mz	NA	NA	NA	NA	NA	NA	NA	1.00822	NA	NA
Feature_1.42min_334.11426mz	NA	NA	NA	NA	NA	NA	-2.33176	NA	NA	NA
Feature_1.57min_327.12925mz	NA	NA	NA	NA	NA	NA	-1.79047	NA	NA	NA
Feature_1.58min_267.07361mz	NA	NA	NA	NA	NA	NA	-1.87266	NA	NA	NA
Feature_1.62min_145.93026mz	NA	NA	NA	NA	NA	NA	NA	-2.61408	NA	NA
Feature_1.67min_235.92596mz	NA	NA	NA	NA	NA	NA	NA	-1.56399	NA	NA
Feature_1.9min_641.11459mz	NA	NA	NA	NA	NA	NA	-1.4179	NA	NA	NA
Feature_1.94min_391.12452mz	NA	NA	NA	NA	NA	NA	-1.27897	NA	NA	NA
Feature_1.96min_329.08774mz	NA	NA	NA	NA	NA	NA	NA	NA	-1.23736	NA
Feature_2.24min_525.14605mz	NA	NA	NA	NA	NA	NA	-1.4929	NA	NA	NA
Feature_2.31min_145.93032mz	NA	NA	NA	NA	NA	NA	NA	NA	NA	-2.2028
Feature_2.44min_143.0349mz	NA	NA	NA	NA	NA	NA	NA	-2.99937	NA	NA
Feature_2.5min_263.11394mz	NA	NA	NA	NA	NA	NA	-2.07575	NA	NA	NA
Feature_2.53min_623.10506mz	NA	NA	NA	NA	NA	NA	-1.51431	NA	NA	NA
Feature_2.68min_399.15041mz	NA	NA	NA	NA	NA	NA	NA	2.33983	NA	NA
Feature_2.72min_317.08793mz	NA	NA	NA	NA	NA	NA	-1.40653	NA	NA	NA
Feature_2.86min_419.15666mz	NA	NA	NA	NA	NA	NA	-2.1815	NA	NA	NA
Feature_3.34min_145.05055mz	NA	NA	NA	NA	1.30704	NA	NA	NA	NA	NA
Feature_3.44min_175.09752mz	NA	NA	NA	NA	NA	NA	NA	-1.8798	NA	NA
Feature_3.81min_480.08151mz	NA	NA	NA	NA	NA	NA	-1.55058	NA	NA	NA
Feature_4.02min_463.08728mz	NA	NA	NA	-1.03678	NA	NA	NA	NA	NA	NA
Feature_4.27min_310.09319mz	NA	NA	NA	NA	NA	NA	-1.23175	NA	NA	NA
Feature_4.38min_435.15122mz	NA	NA	NA	NA	NA	NA	-2.63958	NA	NA	NA
Feature_4.47min_207.93022mz	NA	-1.77144	NA	NA	NA	NA	NA	NA	NA	NA
Feature_4.5min_305.12399mz	NA	NA	NA	NA	NA	NA	-1.95072	NA	NA	NA
Feature_4.54min_456.08832mz	NA	NA	NA	NA	NA	NA	-1.51041	NA	NA	NA
Feature_4.85min_881.19363mz	NA	NA	NA	2.07749	NA	NA	NA	NA	NA	NA
Feature_4.92min_592.12154mz	NA	NA	NA	NA	NA	NA	-2.99093	NA	NA	NA
Feature_5.81min_319.08213mz	NA	NA	NA	NA	NA	NA	NA	NA	-1.40053	NA
Feature_5.94min_465.19748mz	NA	NA	NA	NA	NA	NA	NA	NA	1.22107	NA
Feature_6.07min_449.20285mz	NA	NA	NA	NA	NA	NA	NA	-1.44024	NA	NA
Feature_6.52min_157.05064mz	-1.20729	NA	NA	NA	NA	NA	NA	NA	NA	NA
Feature_7.3min_514.15703mz	NA	NA	NA	NA	1.43337	NA	NA	NA	NA	NA
Feature_7.32min_322.09284mz	NA	NA	NA	NA	NA	NA	-1.51584	NA	NA	NA
Feature_7.66min_419.15592mz	NA	NA	NA	NA	NA	NA	-3.0197	NA	NA	NA
Feature_7.74min_587.19728mz	NA	NA	NA	NA	NA	NA	1.09588	NA	NA	NA
Feature_7.76min_439.16101mz	NA	NA	NA	NA	NA	NA	-1.5043	NA	NA	NA
Feature_7.82min_341.0886mz	1.9112	NA	NA	NA	NA	NA	NA	NA	NA	NA
Feature_7.96min_429.13982mz	NA	NA	NA	-1.6769	NA	NA	NA	NA	NA	NA
Feature_8.19min_483.20835mz	NA	NA	NA	NA	NA	NA	-1.43058	NA	NA	NA
Feature_8.2min_337.09253mz	NA	NA	NA	NA	NA	NA	NA	NA	-1.38395	NA
Feature_8.22min_836.36988mz	NA	NA	NA	NA	NA	NA	-2.5579	NA	NA	NA
Feature_8.35min_413.10906mz	NA	NA	NA	NA	-2.51476	NA	NA	NA	NA	NA
Feature_8.64min_480.11983mz	NA	NA	NA	NA	NA	NA	1.18727	NA	NA	NA
Feature_8.67min_465.1143mz	NA	NA	NA	NA	NA	NA	-2.53314	NA	NA	NA
Feature_8.75min_755.20398mz	NA	NA	NA	NA	NA	NA	-3.9602	NA	NA	NA
Feature_8.79min_230.10323mz	NA	NA	NA	NA	NA	NA	NA	-1.26593	NA	NA
Feature_8.93min_585.21822mz	NA	NA	NA	NA	NA	NA	NA	1.37568	NA	NA
Feature_9.23min_463.25452mz	NA	NA	NA	-1.81956	NA	NA	NA	NA	NA	NA
Feature_9.69min_577.25081mz	NA	NA	NA	NA	NA	NA	-1.16215	NA	NA	NA
Feature_9.99min_579.17468mz	-2.22791	NA	NA	NA	NA	NA	NA	NA	NA	NA
Feature_10.05min_463.08854mz	NA	NA	NA	NA	NA	NA	-1.98872	NA	NA	NA
Feature_10.6min_425.1953mz	NA	NA	NA	NA	NA	NA	1.31554	NA	NA	NA
Feature_10.75min_345.15546mz	NA	NA	NA	NA	NA	NA	-2.11897	NA	NA	NA
Feature_10.76min_755.20373mz	NA	NA	NA	NA	NA	NA	-1.02381	NA	NA	NA
Feature_10.98min_491.16758mz	NA	NA	NA	NA	NA	NA	-1.55808	NA	NA	NA
Feature_11min_557.17946mz	NA	NA	NA	NA	NA	NA	NA	NA	NA	-1.17595
Feature_11.18min_523.16682mz	NA	NA	NA	NA	NA	-2.06862	NA	NA	NA	NA
Feature_11.23min_376.09038mz	NA	NA	NA	NA	NA	-2.04584	NA	NA	NA	NA
Feature_11.41min_521.20347mz	NA	NA	NA	NA	NA	NA	-2.78133	NA	NA	NA
Feature_11.51min_319.08215mz	NA	NA	NA	NA	NA	NA	NA	-1.66791	NA	NA
Feature_11.63min_309.15521mz	NA	NA	NA	NA	NA	NA	NA	-1.3273	NA	NA
Feature_11.68min_365.14508mz	NA	NA	NA	NA	NA	NA	NA	-2.09475	NA	NA
Feature_11.7min_769.21998mz	NA	NA	NA	NA	NA	NA	-1.20079	NA	NA	NA
Feature_11.75min_435.22432mz	NA	NA	NA	NA	NA	NA	1.95302	NA	NA	NA
Feature_11.77min_377.1462mz	NA	NA	NA	NA	NA	-2.42032	NA	NA	NA	NA
Feature_11.87min_1041.25151mz	NA	NA	NA	NA	NA	NA	-2.76911	NA	NA	NA
Feature_11.92min_639.1566mz	NA	NA	NA	NA	NA	NA	-1.06754	NA	NA	NA
Feature_11.99min_463.25501mz	NA	NA	NA	-1.69807	NA	NA	NA	NA	NA	NA
Feature_12.19min_551.26901mz	NA	NA	NA	NA	NA	NA	-2.93394	NA	NA	NA
Feature_12.34min_437.2391mz	NA	NA	NA	NA	NA	NA	-2.62593	NA	NA	NA
Feature_12.54min_567.20832mz	NA	NA	NA	NA	NA	NA	NA	-1.31898	NA	NA
Feature_12.67min_415.19721mz	NA	NA	NA	NA	NA	NA	1.2772	NA	NA	NA
Feature_12.69min_427.16075mz	NA	NA	NA	NA	NA	NA	-2.17653	NA	NA	NA
Feature_12.94min_465.19654mz	NA	NA	NA	NA	NA	NA	-1.10138	NA	NA	NA
Feature_13.25min_539.34355mz	NA	NA	NA	NA	NA	NA	-1.39071	NA	NA	NA
Feature_13.33min_415.19707mz	NA	NA	NA	NA	NA	NA	1.29174	NA	NA	NA
Feature_13.39min_593.11728mz	NA	NA	NA	NA	NA	NA	-1.32433	NA	NA	NA
Feature_13.6min_119.0502mz	NA	NA	NA	NA	NA	NA	-2.41629	NA	NA	NA
Feature_13.61min_405.11859mz	NA	NA	NA	NA	NA	NA	NA	1.35329	NA	NA
Feature_13.65min_623.2337mz	NA	NA	NA	NA	NA	NA	-1.51559	NA	NA	NA
Feature_13.66min_179.05623mz	1.20508	NA	NA	NA	NA	NA	NA	NA	NA	NA
Feature_13.71min_693.20429mz	NA	NA	NA	-1.54953	NA	NA	NA	NA	NA	NA
Feature_13.81min_434.20405mz	NA	NA	NA	NA	NA	NA	1.85488	NA	NA	NA
Feature_14.26min_524.10482mz	NA	NA	NA	NA	NA	NA	1.30025	NA	NA	NA
Feature_14.81min_693.27719mz	-1.27697	NA	NA	NA	NA	NA	NA	NA	NA	NA
Feature_15.07min_119.03492mz	NA	NA	NA	NA	NA	NA	-1.2599	NA	NA	NA
Feature_15.2min_207.93077mz	NA	NA	NA	NA	NA	-1.36253	NA	NA	NA	NA
Feature_15.23min_431.22876mz	NA	NA	NA	NA	NA	NA	-1.02982	NA	NA	NA
Feature_15.28min_484.20319mz	NA	NA	NA	NA	NA	NA	-1.77808	NA	NA	NA
Feature_15.64min_413.14534mz	NA	NA	NA	NA	NA	1.42743	NA	NA	NA	NA
Feature_15.71min_235.92624mz	NA	NA	NA	NA	-1.01221	NA	NA	NA	NA	NA
Feature_15.99min_419.22903mz	NA	NA	NA	NA	NA	NA	-1.67431	NA	NA	NA
Feature_16.03min_557.23955mz	NA	NA	NA	NA	1.26923	NA	NA	NA	NA	NA
Feature_16.1min_401.08815mz	NA	NA	NA	NA	NA	NA	-1.28082	NA	NA	NA
Feature_16.14min_269.04551mz	NA	NA	NA	NA	NA	NA	1.01729	NA	NA	NA
Feature_16.15min_133.06593mz	NA	NA	NA	NA	NA	NA	2.30065	NA	NA	NA
Feature_16.4min_551.23453mz	NA	NA	NA	NA	1.28659	NA	NA	NA	NA	NA
Feature_16.69min_299.05579mz	NA	NA	NA	NA	NA	NA	-1.19214	NA	NA	NA
Feature_17.13min_469.17122mz	NA	NA	NA	NA	NA	NA	-1.91849	NA	NA	NA
Feature_17.13min_417.24934mz	NA	NA	NA	NA	NA	NA	-2.63829	NA	NA	NA
Feature_17.48min_623.16154mz	NA	NA	NA	NA	NA	NA	-1.57446	NA	NA	NA
Feature_19.48min_174.95615mz	NA	NA	NA	NA	NA	NA	NA	NA	NA	-1.85007
Feature_19.77min_283.06055mz	NA	NA	NA	-1.1109	NA	NA	NA	NA	NA	NA
Feature_20.33min_647.31195mz	NA	NA	NA	NA	NA	NA	-2.04579	NA	NA	NA
Feature_20.54min_235.92593mz	NA	NA	NA	-1.17446	NA	NA	NA	NA	NA	NA
Feature_20.7min_174.95573mz	NA	NA	NA	NA	NA	NA	NA	NA	NA	-1.96396
Feature_20.72min_146.93684mz	1.87866	NA	NA	NA	NA	NA	NA	NA	NA	NA
Feature_20.87min_269.08187mz	NA	NA	NA	-1.42496	NA	NA	NA	NA	NA	NA
Feature_21.35min_447.25963mz	NA	NA	NA	-1.70611	NA	NA	NA	NA	NA	NA
Feature_22.14min_146.93701mz	-1.75939	NA	NA	NA	NA	NA	NA	NA	NA	NA
Feature_22.67min_955.49162mz	NA	1.15691	NA	NA	NA	NA	NA	NA	NA	NA
Feature_22.88min_539.17096mz	NA	NA	NA	-2.00517	NA	NA	NA	NA	NA	NA
Feature_22.89min_174.95582mz	1.04967	NA	NA	NA	NA	NA	NA	NA	NA	NA
Feature_23.01min_591.209mz	NA	NA	NA	NA	NA	NA	NA	NA	1.79763	NA
Feature_23.73min_174.95598mz	NA	NA	NA	NA	NA	NA	NA	NA	3.1411	NA
Feature_23.88min_323.18613mz	1.1836	NA	NA	NA	NA	NA	NA	NA	NA	NA
Feature_24.12min_146.96418mz	NA	NA	1.04399	NA	NA	NA	NA	NA	NA	NA
Feature_24.48min_116.92824mz	NA	NA	NA	NA	NA	NA	NA	1.19964	NA	NA
Feature_24.72min_309.20672mz	NA	NA	NA	NA	NA	1.15334	NA	NA	NA	NA
Feature_25.1min_999.46621mz	NA	NA	NA	NA	NA	NA	-1.44068	NA	NA	NA
Feature_25.23min_305.17549mz	NA	1.57815	NA	NA	NA	NA	NA	NA	NA	NA
Feature_25.37min_507.2964mz	NA	NA	NA	-1.6132	NA	NA	NA	NA	NA	NA
Feature_25.83min_146.96413mz	NA	NA	NA	NA	NA	NA	-1.52156	NA	NA	NA
Feature_27.15min_144.92359mz	NA	NA	NA	NA	NA	NA	NA	1.11721	NA	NA
Feature_27.38min_146.9285mz	NA	NA	NA	NA	NA	NA	NA	-1.16798	NA	NA
Feature_27.41min_501.13423mz	NA	NA	NA	NA	NA	NA	NA	-2.08254	NA	NA
Feature_27.69min_649.34467mz	NA	NA	NA	NA	NA	NA	1.55283	NA	NA	NA
Feature_27.72min_552.20317mz	NA	NA	NA	NA	NA	NA	-2.46805	NA	NA	NA
Feature_27.72min_520.26636mz	NA	NA	NA	NA	NA	NA	-1.90583	NA	NA	NA
Feature_27.79min_831.50506mz	NA	NA	NA	NA	NA	NA	NA	NA	NA	1.76906
Feature_28.23min_815.49882mz	NA	NA	1.91954	NA	NA	NA	NA	NA	NA	NA
Feature_28.37min_608.31923mz	NA	NA	NA	NA	NA	NA	-1.33079	NA	NA	NA
Feature_28.45min_832.50758mz	NA	NA	NA	NA	NA	NA	NA	-1.16886	NA	NA
Feature_28.54min_248.08024mz	NA	NA	NA	NA	1.62088	NA	NA	NA	NA	NA
Feature_28.56min_466.29436mz	NA	NA	NA	NA	NA	NA	-1.7035	NA	NA	NA
Feature_28.66min_832.50924mz	NA	1.48741	NA	NA	NA	NA	NA	NA	NA	NA
Feature_28.7min_727.41967mz	-1.21378	NA	NA	NA	NA	NA	NA	NA	NA	NA
Feature_28.9min_566.34692mz	NA	NA	NA	NA	NA	NA	-1.62062	NA	NA	NA
Feature_28.96min_248.08012mz	NA	NA	-2.06759	NA	NA	NA	NA	NA	NA	NA
